# Supplementary material for: Psychological stress impairs IL22-driven protective gut mucosal immunity against colonising pathobionts
Source: Nat Commun. 2021 Nov 18;12:6664. doi: 10.1038/s41467-021-26992-4 (PMC8602651; doi:10.1038/s41467-021-26992-4)
Supplement: Supplementary file 4 — Source Data [file 41467_2021_26992_MOESM4_ESM.zip]

Archive with 32 entries (31 files):
- Source Data/
- __MACOSX/._Source Data
- Source Data/Figure 7 Raw Data.xlsx
- __MACOSX/Source Data/._Figure 7 Raw Data.xlsx
- Source Data/Figure 3 Raw Data.xlsx
- __MACOSX/Source Data/._Figure 3 Raw Data.xlsx
- Source Data/.DS_Store
- __MACOSX/Source Data/._.DS_Store
- Source Data/Figure 4 Raw Data.xlsx
- __MACOSX/Source Data/._Figure 4 Raw Data.xlsx
- Source Data/Figure S8 Raw Data.xlsx
- __MACOSX/Source Data/._Figure S8 Raw Data.xlsx
- Source Data/Figure S6 Raw Data.xlsx
- __MACOSX/Source Data/._Figure S6 Raw Data.xlsx
- Source Data/Figure S2 Raw Data.xlsx
- __MACOSX/Source Data/._Figure S2 Raw Data.xlsx
- Source Data/Figure S5 Raw Data.xlsx
- __MACOSX/Source Data/._Figure S5 Raw Data.xlsx
- Source Data/Figure S4 Raw Data.xlsx
- __MACOSX/Source Data/._Figure S4 Raw Data.xlsx
- Source Data/Figure S3 Raw Data.xlsx
- __MACOSX/Source Data/._Figure S3 Raw Data.xlsx
- Source Data/Figure S7 Raw Data.xlsx
- __MACOSX/Source Data/._Figure S7 Raw Data.xlsx
- Source Data/Figure 1 Raw Data.xlsx
- __MACOSX/Source Data/._Figure 1 Raw Data.xlsx
- Source Data/Figure 5 Raw Data.xlsx
- __MACOSX/Source Data/._Figure 5 Raw Data.xlsx
- Source Data/Figure 2 Raw Data.xlsx
- __MACOSX/Source Data/._Figure 2 Raw Data.xlsx
- Source Data/Figure 6 Raw Data.xlsx
- __MACOSX/Source Data/._Figure 6 Raw Data.xlsx
