# Supplementary material for: Psychological stress impairs IL22-driven protective gut mucosal immunity against colonising pathobionts
Source: Nat Commun. 2021 Nov 18;12:6664. doi: 10.1038/s41467-021-26992-4 (PMC8602651; doi:10.1038/s41467-021-26992-4)
Supplement: Supplementary file 4 — Source Data [file 41467_2021_26992_MOESM4_ESM.zip › Source Data/Figure 7 Raw Data.xlsx]

## Sheet: Figure 7A
	Figure 7A (AIEC per gram tissue)
	Control
	20202	6161.43	7824.73	1626961	970.874	1	26833.6	1	60307	9111.62	3116.88	1	6447.45	6281.41	1610429	5817.34	1	1
	Stress
	4120000000	41100000000	21255061	24000000000	9780000000	5586592	27100000000	19743.3	760000000	3037975	15663644	20086083	1000000000	2150000000	31651830	247000000	820000000	4258339
	Stress + IL-22
	243478	3146259	29455.1	84745.8	990000000	6040.27	21186441	2994.01	84122	1623377	2358.97	1	820283	203509	2352941	86058520	268000000	1
mouse	1	2	3	4	5	6	7	8	9	10	11	12	13	14	15	16	17	18

## Sheet: Figure 7B
	Figure 7B pSTAT flow (% pSTAT3 of Ecs)
	Control
	40.2	22.2	17.8	32.5
	Stress
	13.2	5.03	10.5	4.28
	Stress + IL22
	18	15.8	18.4	17
mouse	1	2	3	4

## Sheet: Figure 7E
Figure 7E cytokine qPCR (Log2 Fold Change)
	Control
IL-22	-0.13625	0.76875	-0.60125	-0.03125	2.89375	-0.48625	-0.87125	-1.53625
IL-23	-3.6675	2.1175	0.1625	1.3875		0.298333	-0.461667	0.163333
IL-17A	3.66375	-1.77125	-0.22125	-1.67125	0.0925	0.8175	-0.6275	-0.2825
IFNg	5.40375	-3.61625	-0.58625	-1.20125	0.39	0.2675		0.3575
IL-12	-0.255	0.52	-0.81	0.545		-2.37667	0.678333	1.69833
TNF	2.815	-0.505	-1.895	-0.415	0.53	0.205	-1.72	0.985
IL-6	7.015	-1.29	1.905	-0.615	0.7675	0.5825	-1.2125	-0.1375
	Stress
IL-22	3.18875	0.52875	1.56875	1.83875	3.28875	-0.85125	-0.90125	2.71875
IL-23	5.7925	4.0225	4.3625	3.4825	7.14333	1.92833	-1.04167	6.32833
IL-17A	4.06875	-0.15625	0.69375	4.02375	6.6175	3.1075	4.6625	3.2975
IFNg	5.83375	0.04375	1.34875	5.64875	-1.1975	3.5975	4.5225	3.7375
IL-12	-1.26	-1.135	-1.27	0.54	1.32333	0.863333	3.20333	1.11833
TNF	3.345	-0.395	-0.095	3.6	3.855	1.69	2.335	1.38
IL-6	6.05	1.325	3.775	6.395	11.7925	5.6825	7.1225	5.3275
	Stress + IL22
IL-22	0.61875	1.24875	0.66375	-0.55125	-1.74125	-2.52625	-2.26625	0.64375
IL-23	-0.3625	2.5875	3.5325	0.3925	1.47333	0.408333	-1.78167	5.25833
IL-17A	-2.22625	-2.36125	-2.45625	5.18375	-0.1375	1.2775	2.1275	-0.0275
IFNg	-1.8525	1.4875	3.5575	-0.3175	-1.84625	-2.56625	-1.61125	2.10875
IL-12	-2.83	-1.99	-2.39	-1.56	-0.311667	-4.12667	0.388333	1.39833
TNF	0.545	1.36	1.88	1.6	-1.06	-1.95	-2.475	1.12
IL-6	-2.595	-3.66	-0.94	4.29	-1.6725	2.0275	3.9075	-1.8325
mouse	1	2	3	4	5	6	7	8

## Sheet: Figure 7F
	Figure 7F AMP qPCR (Log2 Fold Change)
	mouse	1	2	3	4	5	6	7	8	9	10	11	12	13	14
control	mmp7	0.38	-0.76	0.625	0.135	-0.125	-1.48	0.79	0.69	0.204167	-0.805833	-0.0458333	0.134167	0.0141667	0.499167
	defa5	-0.406667	-0.306667	0.418333	-0.111667	0.858333	-1.84667	1.27333	0.573333	0.811667	-0.608333	-0.408333	0.651667	-0.458333	0.0116667
	defa20	0.366667	0.0566667	0.241667	-0.298333	0.471667	-0.313333	0.501667	-0.188333	0.379167	0.624167	-0.265833	0.0191667	-0.475833	-0.280833
	lyz2	-0.258333	-0.248333	0.196667	0.0516667	0.638333	-0.556667	0.433333	0.123333	-0.131667	-0.296667	0.128333	0.733333	-0.251667	-0.181667
	lyz1	0.025	-0.495	0.475	0.02	0.133333	-2.28667	1.40333	0.883333	0.344167	-0.850833	0.279167	-0.0258333	-0.175833	0.429167
	doux2	1.17625	-0.39375	0.47125	-1.25375	1.10083	-1.49417	-0.104167	0.815833	0.250833	-0.569167
	douxa2	0.695	-0.095	0.66	-1.26	0.6075	0.5025	0.3375	1.0825	-1.4375	-1.0925
	NOS2	1.1775	-0.6175	0.3025	-0.8625	0.303333	0.513333	-0.446667	0.603333	-0.301667	-0.671667
	Pla2g2a	0.45625	-0.30875	0.33125	-0.47875	0.266667	-0.158333	-0.0683333	0.446667	-0.388333	-0.0983333
	Muc2	-0.3025	0.4875	-0.3675	0.1825	-0.46625	0.49375	0.03375	-0.06125
	Fut2	-0.23875	0.85625	-0.72375	0.10625	-0.5775	1.0925	-0.1325	-0.3825
	Reg3b	0.6625	-0.6325	-0.3025	0.2725	-0.245	0.84	-0.33	-0.265
	Reg3g	0.49125	0.37625	-0.99875	0.13125	-1.1025	1.4125	-0.5075	0.1975
	Lcn2	0.3375	0.0725	0.1225	-0.5325	0.785	-0.835	-0.175	0.225
	S100a8	0.32375	-0.33625	0.34875	-0.33625	-0.585	0.08	0.605	-0.1
	S100a9	0.44375	-0.38625	0.21375	-0.27125	-0.25875	0.22125	0.42625	-0.38875
	mouse	1	2	3	4	5	6	7	8	9	10	11	12	13
stress	mmp7	-2.055	-0.325	-1.705	-0.525	-0.875	-4.695	-1.15	-0.655833	-0.595833	-0.310833	-0.275833	-0.330833	-0.355833
	defa5	-3.70667	-0.741667	-2.43167	-0.936667	0.588333	-7.75167	-0.866667	-0.733333	-1.36833	-1.04333	-0.153333	-0.178333	-1.48333
	defa20	-2.79333	-0.468333	-1.67833	-0.868333	-0.0133333	-10.8183	-1.88833	-0.910833	-0.775833	-0.815833	-0.790833	-0.875833	-0.955833
	lyz2	0.0216667	0.336667	0.506667	-0.433333	-0.626667	0.698333	-0.636667	-0.756667	-0.746667	-0.166667	-0.856667	-0.791667	0.0683333
	lyz1	-2.93	-0.23	-1.8	-0.37	-1.15167	-8.30667	-1.59667	-0.905833	-0.780833	-0.300833	-0.565833	-0.490833	-0.555833
	doux2	-1.94375	-0.75375	-2.61875	-0.39375	-1.09917	-1.26417	-0.944167	ND	-1.47917	0.155833
	douxa2	-2.565	-0.255	-3.43	-0.445	-1.2125	-1.2675	-1.5425	ND	-1.8475	0.2925
	NOS2	-1.0675	-0.2875	-2.1025	-0.3775	-0.831667	-1.26167	-0.0666667	ND	-0.381667	0.813333
	Pla2g2a	-2.15875	-2.66375	-1.57875	-3.05875	-0.903333	-1.09833	-0.543333	ND	-0.723333	-1.29833
	Muc2	-7.0075	-0.3775	-0.3025	0.4775	-1.40125	0.06875	-1.80625	-1.97125
	Fut2	1.97125	2.46625	1.50125	0.68625	0.1575	0.1825	-1.2475	0.2175
	Reg3b	0.7625	-3.9175	1.3175	1.3675	-0.52	-0.81	-1.995	-0.305
	Reg3g	-0.14875	-6.61375	1.53125	1.20125	-1.1825	-0.9775	-1.7625	-0.0775
	Lcn2	2.1075	-3.0725	1.2025	1.0875	1.815	1.62	-0.05	1.675
	S100a8	2.93375	0.36875	2.16875	-1.55125	2.165	3.805	2.4	1.23
	S100a9	2.77875	0.04875	2.63375	-0.84125	2.08125	-0.06375	1.42625	-2.12875
	mouse	1	2	3	4	5	6	7	8	9	10	11
stress + IL-22	mmp7	-0.325	-2.25	-0.84	-1.07	0.625	-0.645	-0.135	-0.505833	-0.770833	-1.19583	-0.310833
	defa5	-1.89167	-5.02667	-0.276667	-0.586667	1.66333	1.84833	1.13833	-0.768333	-1.95833	-1.62833	-0.973333
	defa20	-0.938333	-3.08333	-0.488333	-0.713333	-1.32833	-1.22333	-0.873333	-0.890833	-1.20083	-1.38583	-1.42583
	lyz2	0.161667	-1.80833	0.371667	-0.578333	0.458333	1.32833	-0.291667	-0.711667	-1.56667	-1.01167	0.278333
	lyz1	-2.275	-5.365	-2.265	-3.04	-0.951667	-1.43167	-1.40167	-1.23583	-1.15083	-2.53083	-1.49583
	doux2	1.20125	2.24125	1.52125	1.62625	1.85083	1.51083	1.91583	2.44083	1.63083	1.91083
	douxa2	0.835	1.98	1.18	1.62	1.9475	1.4075	2.1575	2.5725	1.6625	1.8375
	NOS2	2.4975	2.8825	1.1325	1.9925	2.40833	2.28833	2.17833	2.55833	0.353333	2.44333
	Pla2g2a	-0.66875	-1.76375	-0.59375	-0.71875	0.276667	0.561667	0.0166667	0.736667	0.566667	0.836667
	Muc2	0.4625	1.1525	-1.1725	0.2325	0.56375	0.38375	0.36875	-3.00125
	Fut2	4.65125	4.25625	3.74625	4.31625	5.4125	4.6425	3.9475	4.3875
	Reg3b	2.3625	2.3275	3.9025	2.5475	2.885	2.835	2.56	1.765
	Reg3g	2.87625	2.80625	3.64625	3.00125	4.1475	3.4775	3.6575	2.8975
	Lcn2	2.2475	0.8375	2.1825	0.9975	1.585	0.905	1.3	1.66
	S100a8	1.96875	-0.09625	2.11875	0.44375	2.64	3.565	1.47	3.85
	S100a9	1.82875	-0.45625	1.41375	0.41375	0.94125	-0.96875	1.42625	0.22625
									ND: no data collected

## Sheet: Figure 7G
Figure 7G DSS with IL22 (% weight change)
day post stress		Control
1		0	0	0	0
2		2.83688	4.52962	1.88679	2.8125
3		3.90071	5.57491	4.40252	4.6875
4		4.60993	5.57491	3.14465	3.75
5		5.31915	4.87805	2.51572	2.5
6		2.83688	5.57491	1.25786	2.1875
7		2.48227	6.96864	2.20126	1.25
8		2.06897	1	0.308642	-1.21581
9		5.86207	5.66667	4.01235	1.82371
		Control+ DSS
1		0	0	0	0	0	0	0
2		1.82482	2.7027	2.4735	0.746269	-0.316456	2.04082	1.78042
3		4.37956	4.39189	4.59364	7.46269	1.89873	4.7619	2.67062
4		0.364963	4.72973	3.53357	3.35821	0.632911	3.40136	2.07715
5		0.364963	3.37838	2.4735	0.746269	-1.26582	1.02041	2.37389
6		1.45985	3.04054	0	-1.49254	-2.53165	-0.680272	0.890208
7		1.45985	3.04054	1.76678	-1.1194	-3.16456	-1.70068	0.296736
8		0.358423	0.328947	-1.37931	0	-1.5873	-2.66667	-0.291545
9		-3.22581	0	-1.03448	-0.740741	-0.952381	-3	-1.16618
		Control + DSS + IL22
1		0	0	0	0
2		0.318471	2.37389	2.33333	1.36986
3		0.318471	2.96736	1.66667	6.84932
4		-2.54777	1.78042	0	1.36986
5		-1.91083	0.890208	0.333333	1.36986
6		-3.50318	-1.78042	-1.33333	-0.342466
7		-5.09554	-3.2641	-0.666667	-0.342466
8		-5.07937	-5.7971	-5.53746	-2.36486
9		-6.66667	-7.24638	-5.21173	-3.04054
		Stress + Water
1		0	0	0	0
2		-0.367647	1.20482	2.37288	1.94175
3		1.47059	2.71084	0	1.2945
4		4.04412	2.40964	2.71186	1.2945
5		3.67647	1.80723	2.71186	1.94175
6		2.94118	0.903614	3.38983	0.647249
7		3.67647	0.903614	3.38983	-0.647249
8		4.05904	0	0	-2.22222
9		3.32103	-0.595238	-0.331126	-2.53968
		Stress + DSS
1		0	0	0	0	0	0	0
2		0.343643	-4.62046	-0.326797	3.07167	-0.641026	-1.65289	-0.619195
3		3.09278	-2.9703	0.653595	3.07167	0	-0.275482	-0.619195
4		2.74914	-4.62046	0.980392	4.09556	0.961538	-1.92837	-0.309598
5		0.687285	-6.27063	-1.63399	3.41297	-1.28205	-7.43802	-3.40557
6		-2.06186	-6.93069	-7.84314	-2.73038	-2.88462	-11.5702	-8.35913
7		-5.15464	-11.8812	-10.1307	-6.14334	-5.12821	-15.7025	-10.2167
8		-8.21918	-4.49827	-13.4426	-10.596	-7.41935	-16.5266	-10.9034
9		-7.87671	-3.11419	-14.7541	-6.95364	-6.12903	-19.0476	-10.9034
		Stress + DSS + IL-22
1		0	0	0	0	0	0
2		-0.377358	-2.24359	-0.746269	0.645161	-0.323625	1.64609
3		0.377358	-4.48718	0	1.6129	0.647249	3.7037
4		-0.377358	-4.48718	-1.1194	0	1.94175	2.88066
5		-1.88679	-3.84615	-2.61194	1.6129	-1.94175	5.34979
6		-5.28302	-7.05128	-5.97015	-1.6129	-5.50162	1.23457
7		-4.90566	-7.69231	-6.71642	-1.93548	-6.47249	-0.823045
8		-3.0303	-4.91803	-5.26316	-3.20513	-5.51948	0.809717
9		-3.0303	-5.90164	-5.26316	-3.84615	-5.51948	0
	mouse	1	2	3	4	5	6	7

## Sheet: Figure 7H
	ileum_control	ileum_control	ileum_control	Ileum_stress	Ileum_stress	Ileum_stress	Ileum_stress_IL22fc	Ileum_stress_IL22fc	Ileum_stress_IL22fc
Bacteria/Actinobacteria/Actinobacteria/Bifidobacteriales/Bifidobacteriaceae	0.00427416	0.011193	0.00718397	0.000466092	0.000410313	0.00131752	0	0.000284333	0.00145008
Bacteria/Actinobacteria/Actinobacteria/Corynebacteriales/Corynebacteriaceae	4.40635e-05	0	0	0	0	0	0.0156261	0	0
Bacteria/Actinobacteria/Actinobacteria/Kineosporiales/Kineosporiaceae	0	0	0	0	0	0	0	0	0
Bacteria/Actinobacteria/Actinobacteria/Micrococcales/Dermabacteraceae	0	0	0	0	0	0	0	0	0
Bacteria/Actinobacteria/Actinobacteria/Micrococcales/Microbacteriaceae	0	0	0	0	0	0	0	0	0
Bacteria/Actinobacteria/Coriobacteriia/Coriobacteriales/Atopobiaceae	0.00134394	0.00546001	0.00383689	0	0	0	0.000409417	0.000355417	0
Bacteria/Actinobacteria/Coriobacteriia/Coriobacteriales/Coriobacteriales_Incertae_Sedis	0	0	0	0	0	0	0	0	0
Bacteria/Actinobacteria/Coriobacteriia/Coriobacteriales/Eggerthellaceae	0.00176254	0	0.00281644	0	0	0	0.000204708	0	0
Bacteria/Actinobacteria/Coriobacteriia/Coriobacteriales/NA	0	0	0	0	0	0	0	0	0
Bacteria/Bacteroidetes/Bacteroidia/Bacteroidales/Bacteroidaceae	0.00445042	0	0.00897996	0.0265672	0	0.0272915	0.0852951	0.00191925	0.00111545
Bacteria/Bacteroidetes/Bacteroidia/Bacteroidales/Barnesiellaceae	0	0	0	0	0	0	0	0	0
Bacteria/Bacteroidetes/Bacteroidia/Bacteroidales/Muribaculaceae	0.189451	0.562927	0.178987	0.0190632	0	0.0287973	0.0176731	0.000497583	0.0726157
Bacteria/Bacteroidetes/Bacteroidia/Bacteroidales/NA	0	0	0	0	0	0	0	0	0
Bacteria/Bacteroidetes/Bacteroidia/Bacteroidales/Porphyromonadaceae	0	0	0	0	0	0	0	0	0
Bacteria/Bacteroidetes/Bacteroidia/Bacteroidales/Prevotellaceae	0.000506731	0	8.1636e-05	0	0	0.00112931	0	0	0
Bacteria/Bacteroidetes/Bacteroidia/Bacteroidales/Rikenellaceae	0.0079755	0.001911	0.0135516	0.0133302	0	0.0255976	0.0558171	0.00135058	0.000892359
Bacteria/Bacteroidetes/Bacteroidia/Bacteroidales/Tannerellaceae	0.000176254	0	0.00220417	0.00149149	0	0.00508187	0.0032071	0.000284333	0
Bacteria/Bacteroidetes/Bacteroidia/Cytophagales/Amoebophilaceae	0	0	0	0	0	0	0	0	0
Bacteria/Bacteroidetes/Bacteroidia/Flavobacteriales/Weeksellaceae	0	0	0	0	0	0	0	0	0
Bacteria/Cyanobacteria/Melainabacteria/Gastranaerophilales/NA	0	0	0	0	0	0	0	0	0
Bacteria/Cyanobacteria/Oxyphotobacteria/Chloroplast/NA	0	0	0	0	0	0	0	0.0004265	0.000334635
Bacteria/Elusimicrobia/Elusimicrobia/Elusimicrobiales/Elusimicrobiaceae	6.60953e-05	0	0	0	0	0	0	0	0
Bacteria/Firmicutes/Bacilli/Bacillales/Bacillaceae	0	0	0	0	0	0	0	0	0
Bacteria/Firmicutes/Bacilli/Bacillales/Paenibacillaceae	0	0	0	0	0	0	0	0	0
Bacteria/Firmicutes/Bacilli/Bacillales/Staphylococcaceae	0	0	0	0.00419483	0.00396635	0.00809336	0.0090754	0.0115155	0.0290017
Bacteria/Firmicutes/Bacilli/Lactobacillales/Carnobacteriaceae	0	0	0	0	0	0	0.000409417	0	0
Bacteria/Firmicutes/Bacilli/Lactobacillales/Enterococcaceae	0	0	0	0.0463761	0.0134719	0.0766046	0.0056636	0.000355417	0.00412716
Bacteria/Firmicutes/Bacilli/Lactobacillales/Lactobacillaceae	0.0770451	0.0513241	0.0378383	0.0139828	0.0192163	0.0252212	0.111088	0.27033	0.308756
Bacteria/Firmicutes/Bacilli/Lactobacillales/Streptococcaceae	0.000154222	0	0	0.000419483	0.000478698	0.00112931	0.00395769	0.0608473	0.0119353
Bacteria/Firmicutes/Clostridia/Clostridiales/Christensenellaceae	0.000264381	0.001092	0	0.000139828	0	0.000376435	0.000204708	0.000142167	0
Bacteria/Firmicutes/Clostridia/Clostridiales/Clostridiaceae_1	0.0125361	0.004368	0.00575534	0.0109998	0.00143609	0.00451722	0.078608	0.585229	0.406247
Bacteria/Firmicutes/Clostridia/Clostridiales/Clostridiales_vadinBB60_group	0.00548591	0	0.00477571	0.00494057	0	0.00828157	0.0154896	0.00063975	0.000557724
Bacteria/Firmicutes/Clostridia/Clostridiales/Defluviitaleaceae	0.000110159	0	0	0	0	0	0	0	0
Bacteria/Firmicutes/Clostridia/Clostridiales/Eubacteriaceae	0	0	0	0	0	0	0	0	0
Bacteria/Firmicutes/Clostridia/Clostridiales/Family_XI	0	0	0	0	0	0	0.00286592	0	0
Bacteria/Firmicutes/Clostridia/Clostridiales/Family_XIII	0.000638921	0	0.000163272	0	0	0	0.000682361	0	0
Bacteria/Firmicutes/Clostridia/Clostridiales/Lachnospiraceae	0.110335	0.0647011	0.0673089	0.0272664	0	0.031997	0.104606	0.0154251	0.00334635
Bacteria/Firmicutes/Clostridia/Clostridiales/NA	0	0	0	0	0	0	0	0	0
Bacteria/Firmicutes/Clostridia/Clostridiales/Peptococcaceae	0.00074908	0	0.000857178	0.0010254	0	0	0.00150119	0	0
Bacteria/Firmicutes/Clostridia/Clostridiales/Peptostreptococcaceae	0	0	0	0	0	0	0	0.000781916	0.00122699
Bacteria/Firmicutes/Clostridia/Clostridiales/Ruminococcaceae	0.0324748	0.040131	0.030491	0.0158471	0	0.0222097	0.163357	0.00632641	0.00111545
Bacteria/Firmicutes/Erysipelotrichia/Erysipelotrichales/Erysipelotrichaceae	0.535504	0.247338	0.625944	0.00470753	0.00300896	0.00357613	0.00518594	0.00142167	0.143558
Bacteria/Fusobacteria/Fusobacteriia/Fusobacteriales/Fusobacteriaceae	0	0	0	0	0	0	0	0	0
Bacteria/NA/NA/NA/NA	0	0	0	0	0	0	0	0	0
Bacteria/Patescibacteria/Saccharimonadia/Saccharimonadales/Saccharimonadaceae	0.000154222	0.004095	0.000530634	0	0.000205156	0.00112931	0	0	0.000557724
Bacteria/Proteobacteria/Alphaproteobacteria/Caulobacterales/Caulobacteraceae	0	0	0	0	0	0	0	0	0
Bacteria/Proteobacteria/Alphaproteobacteria/Rhizobiales/Beijerinckiaceae	0	0	0	0	0	0	0	0	0
Bacteria/Proteobacteria/Alphaproteobacteria/Rhizobiales/Rhizobiaceae	0	0	0	0	0	0	0	0	0
Bacteria/Proteobacteria/Alphaproteobacteria/Rhodospirillales/NA	0.0130869	0.00546001	0.0072656	0.00191098	0.000205156	0.00489366	0.0143978	0.000142167	0
Bacteria/Proteobacteria/Alphaproteobacteria/Rickettsiales/Mitochondria	0	0	0	0	0	0	0	0	0
Bacteria/Proteobacteria/Alphaproteobacteria/Rickettsiales/Rickettsiaceae	0	0	0	0	0	0	0	0	0
Bacteria/Proteobacteria/Deltaproteobacteria/Desulfovibrionales/Desulfovibrionaceae	0	0	0	0	0	0	0	0	0
Bacteria/Proteobacteria/Deltaproteobacteria/Desulfuromonadales/Geobacteraceae	0	0	0	0	0	0	0	0	0
Bacteria/Proteobacteria/Gammaproteobacteria/Acidithiobacillales/Acidithiobacillaceae	0	0	0	0	0	0	0	0	0
Bacteria/Proteobacteria/Gammaproteobacteria/Betaproteobacteriales/Burkholderiaceae	0	0	0	0.000233046	0	0	0	0	0.00680424
Bacteria/Proteobacteria/Gammaproteobacteria/Betaproteobacteriales/Hydrogenophilaceae	0	0	0	0	0	0	0	0	0
Bacteria/Proteobacteria/Gammaproteobacteria/Diplorickettsiales/Diplorickettsiaceae	0	0	0	0	0	0	0.291914	0	0
Bacteria/Proteobacteria/Gammaproteobacteria/Enterobacteriales/Enterobacteriaceae	0.000418604	0	0.000122454	0.806805	0.957601	0.722003	0.00102354	0.00838783	0.0054657
Bacteria/Proteobacteria/Gammaproteobacteria/Halothiobacillales/Halothiobacillaceae	0	0	0	0	0	0	0	0	0
Bacteria/Proteobacteria/Gammaproteobacteria/NA/NA	0	0	0	0	0	0	0	0	0
Bacteria/Proteobacteria/Gammaproteobacteria/Oceanospirillales/Halomonadaceae	0	0	0	0	0	0	0	0	0
Bacteria/Proteobacteria/Gammaproteobacteria/Pasteurellales/Pasteurellaceae	0	0	0	0	0	0	0	0.00177708	0
Bacteria/Proteobacteria/Gammaproteobacteria/Pseudomonadales/Pseudomonadaceae	0	0	0	0	0	0	0	0	0
Bacteria/Proteobacteria/Gammaproteobacteria/Xanthomonadales/Xanthomonadaceae	0	0	0	0	0	0	0.000204708	0	0
Bacteria/Tenericutes/Mollicutes/Entomoplasmatales/Entomoplasmataceae	0	0	0	0	0	0	0	0	0
Bacteria/Tenericutes/Mollicutes/Mollicutes_RF39/NA	0	0	0	0.000233046	0	0	0.000204708	0	0
Bacteria/Verrucomicrobia/Verrucomicrobiae/Verrucomicrobiales/Akkermansiaceae	0.000176254	0	0	0	0	0	0.000136472	0	0
Eukaryota/Euglenozoa/Euglenida/Aphagea/Aphagea_fa	0	0	0	0	0	0	0.00034118	0	0
Eukaryota/Euglenozoa/Euglenida/NA/NA	0	0	0	0	0	0	0	0	0
Eukaryota/Euglenozoa/NA/NA/NA	0	0	0	0	0	0	0	0	0
Eukaryota/NA/NA/NA/NA	0.000815175	0	0.00106127	0	0	0	0.0081201	0.031561	0.000892359
NA/NA/NA/NA/NA	0	0	0.000244908	0	0	0.00075287	0.00272944	0	0
