# Supplementary material for: Psychological stress impairs IL22-driven protective gut mucosal immunity against colonising pathobionts
Source: Nat Commun. 2021 Nov 18;12:6664. doi: 10.1038/s41467-021-26992-4 (PMC8602651; doi:10.1038/s41467-021-26992-4)
Supplement: Supplementary file 4 — Source Data [file 41467_2021_26992_MOESM4_ESM.zip › Source Data/Figure 3 Raw Data.xlsx]

## Sheet: Figure 3B
Figure 3B cytokine heatmap (Log2 Fold Change)
	Control - naïve								Stress - naïve
IL-10	1.29	-1.215	-0.075	0.108333		-0.426667	0.318333		2.92	2.835	2.94	-1.435	1.35333	1.69333	1.90833	-5.97667
TNF	2.1925	-0.3575	-1.2825	-0.5525	0.0866667	0.121667	-0.208333		0.9625	0.9475	1.7925	-1.1675	-0.208333	-0.148333	0.216667	-0.0433333
IL-12	0.35375	0.60875	-1.07625	0.11375	0.293333	-0.0466667	-0.246667		0.06875	-1.32625	0.00875	-0.74625	-0.371667	0.403333	0.208333	0.693333
IFNγ	3.83	-0.195	-2.775	-0.86	0.236667	-0.223333	-0.0133333		1.985	1.51	1.53	-1.365	0.671667	0.956667	1.42167	0.391667
IL-22	1.07125	-0.25875	0.52625	-1.33875	0.835	0.295	-4.24		0.03625	0.89625	1.36625	-0.61875	-4.82	0.44	-5.315	-0.235
IL-23	-0.49625	0.18375	-0.01125	0.32375	-0.133333	1.07167	-0.938333		-1.13625	2.19875	3.94375	0.97875	1.38167	1.59167	2.92167	1.48667
IL-17A	2.58625	-0.10875	-1.62875	-0.84875	0.636667	0.00666667	-0.643333		1.06125	1.33125	1.56125	-1.12375	0.446667	0.981667	0.891667	0.991667
mouse	1	2	3	4	5	6	7		1	2	3	4	5	6	7	8
	Control - infected									Stress - infected
IL-10	0.60375	0.23875	-1.07125	0.22875	-0.816667	0.948333	-0.131667			3.55875	5.25375	4.06375	6.38333	1.80333	1.70333	6.41333
TNF	2.815	-0.505	-1.895	-0.415	0.53	0.205	-1.72	0.985		-0.395	-0.095	3.6	3.855	1.69	2.335	1.38
IL-12	-0.255	0.52	-0.81	0.545		-2.37667	0.678333	1.69833		-1.135	-1.27	0.54	1.32333	0.863333	3.20333	1.11833
IFNγ	5.40375	-3.61625	-0.58625	-1.20125	0.39	0.2675		0.3575		0.04375	1.34875	5.64875	-1.1975	3.5975	4.5225	3.7375
IL-22	-0.13625	0.76875	-0.60125	-0.03125	2.89375	-0.48625	-0.87125	-1.53625		0.52875	1.56875	1.83875	3.28875	-0.85125	-0.90125	2.71875
IL-23	-3.6675	2.1175	0.1625	1.3875		0.298333	-0.461667	0.163333		4.0225	4.3625	3.4825	7.14333	1.92833	-1.04167	6.32833
IL-17A	3.66375	-1.77125	-0.22125	-1.67125	0.0925	0.8175	-0.6275	-0.2825		-0.15625	0.69375	4.02375	6.6175	3.1075	4.6625	3.2975
IL-17F	1.0275	-1.3125	-0.1125	0.3975	-1.0075	-1.2175	1.0225	1.2025		-0.9025	0.1575	1.9075	4.3625	2.9025	3.2725	0.8825
IL-22BP	-0.72875	0.87625	-0.40375	0.25625		-0.035	-0.48	0.515		-0.66375	-1.54375	-0.73375	-1.995	-0.56	1.74	-2.255
IL-33	-0.06375	0.13125	0.10625		-0.591667	0.488333	0.103333			-0.53375	-0.63875	-0.62375	-0.641667	0.0683333	1.67833	-0.726667
IL-5	0.208333	-0.536667	-7.91167	0.328333	-1.045	2.1925	ND	-1.1975		-4.70167	-2.29167	-1.43667	0.075	-2.155	-0.77	-7.075
IL-13	2.58375	-0.48625	0.00375	-2.10125	1.195	-1.1625	ND	0.7975		-0.41625	0.36875	3.34375	3.6175	1.1325	0.9775	1.1775
mouse	1	2	3	4	5	6	7	8		1	2	3	4	5	6	7
							ND: No data collected

## Sheet: Figure 3C
Figure 3C Barrier Function qPCR (Log2 Fold Change)
	Control
occludin	-0.8475	0.3925	0.5725	-0.1175	0.0175	-0.2825	-0.2125	0.4775					0.1425	-0.1125	0.1025	-0.1325	0.6375	-0.1625	-0.2225	-0.2525
cldn2	-0.3775	0.2625	0.0525	0.0625	0.6075	0.6875	-1.0225	-0.2725					0.67	-0.245	0.145	-0.57	0.5475	0.3325	-0.2975	-0.5825
muc1	0.37375	0.66375	-0.08625	-0.95125	-0.64	0.545	0.135	-0.04					0.45	0.835	-1.205	-0.08
muc2	0.04375	0.26875	-0.25125	-0.06125	0.32375	-0.09125	-0.09625	-0.13625					0.29125	-0.02375	-0.29875	0.03125
muc3	-0.055	0.005	0.4	-0.35	-0.26	0.295	0.17	-0.205					-0.02875	0.07625	0.21125	-0.25875
muc4	-0.2375	0.3475	-0.0575	-0.0525	0.45	-0.38	0.635	-0.705					0.17125	0.07125	-0.62875	0.38625
GATA4	3.8575	-2.5025	-0.0525	-1.3025	2.05	-1.41	-0.36	-0.28	-0.19125	1.33875	-0.30125	-0.84625	0.24625	-0.22375	0.65125	-0.67375
	Stress
occludin	-0.8575	0.2425	-0.6875	-0.8475	-1.6525	-0.6925	-0.6625	0.2175					-0.3275	0.6325	-0.2225	-0.5075	0.1825	0.2775	-0.1075	-0.1775
cldn2	-0.3275	0.0825	-1.2875	-0.4875	-2.9625	-1.5725	-0.5125	0.2375					-0.755	0.08	-0.545	-0.54	-0.0575	-0.4225	-0.3525	-0.2225
muc1	0.34375	1.46375	0.34375	1.16375	0.455	0.98	0.175	3.785					-0.83	0.48	-0.25	0.15
muc2	-1.15125	-0.04125	-1.96125	-1.36625	-0.40625	0.00875	0.03375	-0.43625					0.56125	0.47625	0.05625	0.11625
muc3	-0.365	-0.2	-1.03	0.06	-0.05	0.595	-0.205	0.71					-0.27875	-0.40875	0.06625	-0.48375
muc4	-0.4975	-0.8175	-1.5625	-0.9625	-0.93	-0.945	-1.385	-0.675					-0.59375	-0.45875	-0.58375	-0.66875
GATA4	5.0575	-0.0225	-0.9425	4.1975	5.37	3.65	4.3	3.17	0.17875	2.11875	-1.57125	1.29875	1.65125	1.78625	0.36125	0.08125
mouse	1	2	3	4	5	6	7	8	9	10	11	12	13	14	15	16	17	18	19	20

## Sheet: Figure 3D
Fig 3D Ussing Chamber (% Cr51 Recovery/cm2/hr)
Control - naïve		Stress - naïve		Control - infected		Stress - Infected		mouse
0.73		1.595		1.565		2.545		1
0.855		1.845		1.26		1.73		2
1.27		1.14		0.99		2.445		3
1.26		1.765		2.11		2.51		4
0.9		1.175		0.91		1.865		5
0.97		2		0.935		2.71		6
1.73		1.805		1.22		1.245		7
1.255		1.755		0.235		4.765*		8
				1.75		1.08		9
				2.19		2.5		10
				1.48		2.235		11
				1.335		2.42		12
						*grubbs outlier test

## Sheet: Figure 3E
Figure 3E Liver LPS (EU/g Liver)
	Control
	43.5813	55.92	52.8455	53.1315
	Stress
	77.6719	67.9231	61.2712	200
mouse	1	2	3	4

## Sheet: Figure 3F
Figure 3F Liver CFU (AIEC/gram tissue)
	Control
	1	1	60.6061	1	1	1	1	8647.31	149.551	92.5926	1	49.0196
	Stress
	2702.7	88.4956	1	240.529	1	29911.6	4210.53	158924	431.034	1	512.706	925.926
mouse	1	2	3	4	5	6	7	8	9	10	11	12

## Sheet: Figure 3G
Figure 3G TLR4 qPCR (Log2 Fold Change)
	Control
	6.82	-0.005	0.795	-0.79	0.0975	0.3375	-0.4625	0.0275	0.36375	-0.34625	0.62375	-0.64125
	Stress
	5.97	2.02	2.165	6.435	7.0825	2.5275	2.7125	1.5925	-0.10625	-0.06125	3.93375	3.72875
mouse	1	2	3	4	5	6	7	8	9	10	11	12

## Sheet: Figure 3H
Figure 3H IL-6 qPCR (Log2 Fold Change)
	Control
	7.015	-1.29	1.905	-0.615	0.7675	0.5825	-1.2125	-0.1375
	Stress
	6.05	1.325	3.775	6.395	11.7925	5.6825	7.1225	5.3275
mouse	1	2	3	4	5	6	7	8

## Sheet: Figure 3I
Figure 3I CD11bGR1 flow (% CD11b+ Gr1+ (of CD45+))
	Control
	19.2	53.1	2.93	8.22	1.89	2.5	2.64	1.65	7.22	2.32
	Stress
	80.2	78.5	76.5	34.7	12.4	12.2	74	5.6	16.7	18.4	12.2	7.79
mouse	1	2	3	4	5	6	7	8	9	10	11	12

## Sheet: Figure 3J
Figure 3J GR1 IHC
	Control
	2.33333	7	6	3.25
	Stress
	10	15	8	10
mouse	1	2	3	4
