# Supplementary material for: Psychological stress impairs IL22-driven protective gut mucosal immunity against colonising pathobionts
Source: Nat Commun. 2021 Nov 18;12:6664. doi: 10.1038/s41467-021-26992-4 (PMC8602651; doi:10.1038/s41467-021-26992-4)
Supplement: Supplementary file 4 — Source Data [file 41467_2021_26992_MOESM4_ESM.zip › Source Data/Figure 4 Raw Data.xlsx]

## Sheet: Figure 4B
Figure 4B iron genes (Log2 fold change)
	Control
Muc2	-0.3025	0.4875	-0.3675	0.1825	-0.46625	0.49375	0.03375	-0.06125					0.26625	0.12125	-0.49375	0.10625
Fut2	-0.23875	0.85625	-0.72375	0.10625	-0.5775	1.0925	-0.1325	-0.3825					-0.55375	0.45125	0.87125	-0.76875
Reg3β	0.6625	-0.6325	-0.3025	0.2725	-0.245	0.84	-0.33	-0.265	-0.605	-0.335	0.815	0.125	-0.795	0.045	0.81	-0.06
Reg3γ	0.49125	0.37625	-0.99875	0.13125	-1.1025	1.4125	-0.5075	0.1975	-0.045	-0.565	0.675	-0.065	-0.80875	0.39625	0.74125	-0.32875
Lcn2	0.3375	0.0725	0.1225	-0.5325	0.785	-0.835	-0.175	0.225					-0.41625	0.25875	0.26375	-0.10625
S100a8	0.32375	-0.33625	0.34875	-0.33625	-0.585	0.08	0.605	-0.1					-0.295	0.12	-0.22	0.395
S100a9	0.44375	-0.38625	0.21375	-0.27125	-0.25875	0.22125	0.42625	-0.38875					-1.2625	0.1325	0.4625	0.6675
mSAA	1.76875	3.08375	-5.49625	0.64375	ND	ND	ND	ND	0.38625	-0.99875	0.72625	-0.11375	-1.7175	0.6425	1.1625	-0.0875
haptoglobin	2.6575*	-0.7725	-0.7825	-1.1025	1.02125	0.68125	-0.16875	-1.41875	0.81375	1.12875	-0.42625	-1.51625
HPX	2.6325*	-1.6975	-1.4525	0.5175	5.535		-3.125		-0.108333	1.00167	-0.893333	ND	0.53875	1.04375	-0.84625	-0.73625
HMOX1	3.46625*	-0.33875	-1.13875	-1.40875	-0.66	1.57	-0.05	-0.86	2.01125	-0.34375	-0.82375	-0.84375
nRAMP1	4.25333	0.0333333	0.213333	-0.246667	-5.77667	ND	-2.72667	0.623333
	Stress
Muc2	-7.0075	-0.3775	-0.3025	0.4775	-1.40125	0.06875	-1.80625	-1.97125					-0.23375	-0.60375	-0.84875	-1.39875
Fut2	1.97125	2.46625	1.50125	0.68625	0.1575	0.1825	-1.2475	0.2175					-0.47875	0.39625	-0.30875	0.18625
Reg3β	0.7625	-3.9175	1.3175	1.3675	-0.52	-0.81	-1.995	-0.305	0.245	0.55	-0.21	0.585	0.455	-0.35	-0.035	0.83
Reg3γ	-0.14875	-6.61375	1.53125	1.20125	-1.1825	-0.9775	-1.7625	-0.0775	-0.085	0.305	-0.925	0.46	0.10125	-0.54875	-0.15375	0.80625
Lcn2	2.1075	-3.0725	1.2025	1.0875	1.815	1.62	-0.05	1.675					1.25875	1.08875	1.64375	0.84875
S100a8	2.93375	0.36875	2.16875	-1.55125	2.165	3.805	2.4	1.23					4.77	3.515	3.925	2.33
S100a9	2.77875	0.04875	2.63375	-0.84125	2.08125	-0.06375	1.42625	-2.12875					4.5775	3.4975	3.8125	2.2775
mSAA	1.58875	0.71875	2.75875	1.33875	ND	ND	ND	ND	-0.22875	0.72625	-0.72875	1.41125	0.8325	1.2125	1.5325	2.1775
haptoglobin	-1.3075	0.1925	1.8725	3.0525	1.36625	1.00125	1.71625	-1.61875	0.75875	-1.52125	-2.57625	-0.27625
HPX	-3.6875	1.5775	1.0725	-0.9075	6.8	-1.035	-4.115	6.33	2.44667	1.21167	ND	1.66667
HMOX1	4.68125	0.79625	1.11125	3.91125	1	1.715	5.87	0.605	-0.84875	-0.11875	0.94625	1.98125
nRAMP1	4.91333	1.07333	2.40333	4.79333	2.23333	1.70333	2.40333	2.06333
mouse	1	2	3	4	5	6	7	8	9	10	11	12	13	14	15	16
	*grubbs outlier		ND: No data collected

## Sheet: Figure 4C
Figure 4C LCN2 ELISA (ng/g tissue)
	Control
Segment 1	71.9558	28.3939	54.6565	62.7086	49.0545	30.0112	0	42.4511
Segment 2	78.5107	11.4737	60.2821	67.121	19.8333	12.8092	28.0568	16.7589
Segment 3	62.9413	40.4442	80.7832	94.8288	68.0455	43.3682	57.157	60.0801
Segment 4	17.8346	49.6337	5.15831	84.7571	0	4.28966	0	10.2911
Cecum	137.067	28.2755	43.8362	13.9088	44.0736	9.75002	14.919	16.3653
Colon	75.5181	46.8303	36.5488	11.9998	64.4772	27.6504	39.5472	29.3338
	Stress
Segment 1	100.384	127.264	79.0438	112.334	78.1793	28.7113	156.362	136.486
Segment 2	171.854	115.775	27.7507	149.471	96.7603	55.0757	131.676	150.502
Segment 3	228.496	149.516	147.59	178.722	161.584	90.8614	112.31	183.64
Segment 4	195.21	78.9746	182.075	87.0798	227.281	69.2747	426.793	288.419
Cecum	172.599	39.6992	28.481	84.7882	425.641	123.355	32.8317	174.739
Colon	135.109	48.1973	18.1261	75.4217	143.401	64.8743	125.667	164.933
mouse	1	2	3	4	5	6	7	8

## Sheet: Figure 4D
Figure 4D S100a8 (ng/g tissue)
	Control
Segment 1	0	0	0	0	1.21379	0.598163	0.846963	0
Segment 2	0	51.8771	0	0	0.18208	0	0	0
Segment 3	0	0	0	0	2.74256	0	0	0.840246
Segment 4	246.784	0	0	0	0	0.0614749	27.5636	82.5824
Cecum	5.52991	5.05165	21.1737	9.98212	2.26716	0	0	14.6423
Colon	5.0434	2.0293	19.9055	6.15866	2.26885	0.546269	1.03186	5.33445
	Stress
Segment 1	0	0	0	0	0	51.2733	0	1.43213
Segment 2	3.72144	0	57.9579	0	0.303132	0	23.6539	0
Segment 3	0.0883073	0	0	0	0.528719	0	4.19132	3.29434
Segment 4	0	327.34	0	280.736	5.36672	0	39.0302	578.903
Cecum	9.08648	59.977	272.528	66.2506	197.862	151.238	98.0948	0
Colon	9.27899	31.701	95.3932	47.0461	70.6789	28.9522	38.252	1.43093
mouse	1	2	3	4	5	6	7	8

## Sheet: Figure 4E
Figure 4E (Log2 Fold Change)
	Lcn2
stress - Ileum	4.56625	0.65625	2.29125	1.25125	6.26	4.025	2.615	3.99
stress - Liver	6.26	4.025	2.615	3.99
control - Ileum	-0.51875	0.34125	0.31125	-0.13375	-0.605	0.375	1.075	-0.845
control - Liver	-0.605	0.375	1.075	-0.845
	s100a9
stress - Ileum	-0.52	-0.3	0.99	0.705	2.4575	1.6125	0.2075	0.7625
stress - Liver	2.4575	1.6125	0.2075	0.7625
control - Ileum	-1.195	0.19	-0.015	1.02	0.3175	-0.0925	-0.1475	-0.0775
control - Liver	0.3175	-0.0925	-0.1475	-0.0775
mouse	1	2	3	4	5	6	7	8

## Sheet: Figure 4F
Figure 4F Lcn2 time course (Log2 Fold Change)
control	-0.41125	0.54875	-0.34125	0.20375	-0.4625	0.3075	0.3125
4hr	4.56625	0.65625	2.29125	1.25125	6.26	4.025	2.615
16hr release	0.59375	0.82375	0.75875	1.63875	2.2225	0.9675	0.8675
6	0.99875	0.42375	3.36875	0.39875	2.43125	1.79625	2.44125
mouse	1	2	3	4	5	6	7

## Sheet: Figure 4G
Figure 4G CFU time course (AIEC per gram tissue)
	Control
	83925.1	ND	824043	368227	275482	101330	294752	30030	1	44500	38900	29200
	Stress 16h
	6986028	1140000000	12931034	1470000000	3224073	189000000	2530000000	69269521	3990000000	17400000	32000000	172000
	Stress 6h recovery
	564972	855000000	4614370	46419098	47619048	307692	1584427	265000000	826000	1400000	9860000	2000000
	Stress 12h recovery
	504267	89374.4	6653360	685178	154416	782473	5352364	34100	14200	48100	9720000	ND
mouse	1	2	3	4	5	6	7	8	9	10	11	12
										ND: No data collected

## Sheet: Figure 4H
Figure 4H Correlations
S100a8 Ileum			Lcn2 Ileum			S100a8 cecum			LCN2 Cecum
CFU	s100a8		CFU	Lcn2		CFU	S100a8		CFU	LCN2		mouse
0	246784		0	17834.6		505050	5529.91		505050	17834.6		1
157417	0		157417	49633.7		2446809	5051.65		2446809	49633.7		2
9416.2	0		9416.2	5158.31		258287	21173.7		258287	5158.31		3
1764526	0		1764526	84757.1		4787552	9982.12		4787552	84757.1		4
175824	0		175824	0		1409774	2267.16		1409774	0		5
16393443	61.4749		16393443	4289.66		1.57e+008*	0*		157000000	4289.66		6
1403941	27563.6		1403941	0		1.31e+008*	0*		131000000	0		7
456989	82582.4		456989	10291.1		116845	14642.3		116845	10291.1		8
286000000	0		286000000	195210		2490000000	9086.48		2490000000	227281		9
523000000	327340		523000000	78974.6		10540184	59977		10540184	69274.7		10
2330000000	0		2330000000	182075		7510000000	272528		7510000000	426793		11
456000000	280736		456000000	87079.8		2770000000	66250.6		2770000000	288419		12
32504780	5366.72		32504780	227281		7000000000	197862		7000000000	195210		13
509000000	0		509000000	69274.7		10800000000	151238		10800000000	78974.6		14
145000000	39030.2		145000000	426793		96982759	98094.8		96982759	182075		15
332000000	578903		332000000	288419		5.75e+008*	0*		575000000	87079.8		16
												17
			49.8	34089.3		63800	368.566		63800	27273.2		18
49.8	1138.72		7760	8277.35		49100	815.374		49100	53481.4		19
7760	19.5014		5020	32124.2		937000	3144.92		937000	66221.3		20
5020	490.08		5950	25219.9		100000	225.392		100000	44312.5		21
5950	0											22
			3030	25216.3		29500	221.898		29500	31236.4		23
3030	118.726		107	16471.4		724000	1400.68		724000	27821.6		24
107	0		0	34939.4		84900	2924.25		84900	31185.8		25
1	89.6626		8340	54911.3		488000	1965.69		488000	30676.9		26
8340	0											27
			253000000	112772		30100000	26565.6		30100000	77936.5		28
253000000	59.6334		181000000	105928		32700000	45989.4		32700000	123738		29
181000000	80.4913		8900000	123585		36800000	19118.2		36800000	100275		30
8900000	242.875		2770000000	134425		156000000	35290.9		156000000	53978		31
2770000000	53.8401											32
			17400000	108409		8920000	59488.4		8920000	26627		33
17400000	189.537		32200000	31338.6		35600000	14757.5		35600000	46417		34
32200000	434.902		1100000000	123407		141000000	49445.3		141000000	54937		35
1100000000	596.213		163000000	50430.9			388.279					36
163000000	146.141								32100	7403.49		37
			12500	60042.6		32100	651.419		140000000	24040.7		38
			38700	60718.3		140000000	768.937		3200000	9284.75		39
12500	0		26500	38732.1		3200000	0		14500	12673.5		40
38700	0		1	43673.8		14500	0					41
26500	10.7647		420000000	134419		110000000	58736.5		110000000	124852		42
1	0		93500000	44067.8		122000000	15185.6		122000000	182097		43
			781000000	200381		292000000	56759.5		292000000	165271		44
420000000	1235.74		52300000	121559		56500000	17494.1		56500000	121257		45
93500000	0											46
781000000	0											47
52300000	0											48
						*grubbs outlier

## Sheet: Figure 4I
Figure 4I iroB CI
	Control
Ileum	0.563212	0.844819	0.256463	0.563212	0.599739	0.885552	0.519005	0.449804
Cecum	0.323763	0.5218	1.12643	1.53603	0.755671	1.27839	0.284087	0.364706
Colon	1.21015	0.563212	0.070402	0.112642	0.539765	0.934209	0.224902	0.245348
	Stress
Ileum	0.148538	0.024242	0.178219	0.412349	0.0792834	0.557718	0.0960549	0.0433465
Cecum	0.008654	0.014453	0.503038	0.660937	0.095878	0.108192	0.101034	0.027154
Colon	0.55596	0.013481	0.05214	0.050071	0.107348	0.057855	0.04757	0.028291
mouse	1	2	3	4	5	6	7	8
