# Supplementary material for: Psychological stress impairs IL22-driven protective gut mucosal immunity against colonising pathobionts
Source: Nat Commun. 2021 Nov 18;12:6664. doi: 10.1038/s41467-021-26992-4 (PMC8602651; doi:10.1038/s41467-021-26992-4)
Supplement: Supplementary file 4 — Source Data [file 41467_2021_26992_MOESM4_ESM.zip › Source Data/Figure S8 Raw Data.xlsx]

## Sheet: Figure S8a&b
A
	Control
CD90+TCRb+	50.2	53.6	44.2	42.2	42.8	49.9	91.7	88	83.7	86.1
CD90+TCRb-	46.7	42.3	54.7	56.6	54.6	47.3	40.8	47.2	25.9	27.7
	Stress
CD90+TCRb+	49	38.8	43.1	84.2	84
CD90+TCRb-	45.8	59.6	55.9	23.8	27.4
B
	Control
TCRb+CD4+	50	43.4	38.7	32.9	30.8	46.2	16	15.5	6.86	11
TCRB+CD4+CD8+	9.5	6.17	7.19	2.83	8.92	19	23.7	22.6	39.4	41.6
TCRB+CD4-CD8+	32.7	37.7	41.7	49.1	50.9	30.5	19.6	14.7	27.8	19.6
TCRB+DN	7.84	12.8	12.3	15.2	9.45	4.32	4.6	5.77	12.6	12.5
	Stress
TCRb+CD4+	38.4	24.1	26.6	13.5	12.2
TCRB+CD4+CD8+	12.9	10.6	8.3	39	27.8
TCRB+CD4-CD8+	37.5	39.7	54.6	23.8	32.5
TCRB+DN	11.3	25.6	10.5	15.5	14.5
mouse	1	2	3	4	5	6	7	8	9	10

## Sheet: Figure S8c
	total Number				TH17		ILC3				Frequency				TH17		ILC3
		Th17	ILC3	mouse	average	SEM	average	SEM				Th17	ILC3	mouse	average	SEM	average	SEM
	control	12687.5	11812.5	1	307153	219672	753854	730394			control	4.5	4.19	1	7.83	1.54031	6.805	3.82231
		961000	2945000	2								5.92	18.2	2
		115875	29250	3								10.5	2.63	3
		139050	29355	4								10.4	2.2	4
					TH17		ILC3								TH17		ILC3
		Th17	ILC3	mouse	average	SEM	average	SEM				Th17	ILC3	mouse	average	SEM	average	SEM
	stress	136125	36437.5	1	37172.6	20725.7	21215.2	9598.76			stress	3.76	2.88	1	5.41	0.563004	4.51167	1.37188
		15984.4	3265.62	2								6.98	9.88	2
		4250	3250	3								6.03	5.6	3
		6625	9375	4								4.59	6.17	4
		13795	12803	5								4.28	1.15	5
		46256	62160	6								6.82	1.39	6
