# Supplementary material for: Psychological stress impairs IL22-driven protective gut mucosal immunity against colonising pathobionts
Source: Nat Commun. 2021 Nov 18;12:6664. doi: 10.1038/s41467-021-26992-4 (PMC8602651; doi:10.1038/s41467-021-26992-4)
Supplement: Supplementary file 4 — Source Data [file 41467_2021_26992_MOESM4_ESM.zip › Source Data/Figure S6 Raw Data.xlsx]

## Sheet: Figure S6
Longterm aIL22
Day	Control
3	2010000000	755000000	147000000	91600000
5	5250000	1490000	156000	842000
7	17948.7	42105.3	16949.2	420712
9	30805.7	584.795	19005.8	23711.3
11	15436.2	7246.38	123600	19041.6
	aIL-22
3	65500000	49200000	89400000	22200000	278000000	674000000	1030000000	514000000
5	2030000	2320000	739000	1780000	6380000	2060000	96000	138000
7	9704.64	9121.62	104530	38759.7	207715	25333.3	39062.5	33557.1
9	42831.9	32389.9	271.739	5614.03	263.852	115054	6306.31	13275.9
11	4000	68309.9	119753	3164.56	1746939	54585.2	7042.25	7851.24
mouse	1	2	3	4	5	6	7	8
