# Supplementary material for: Psychological stress impairs IL22-driven protective gut mucosal immunity against colonising pathobionts
Source: Nat Commun. 2021 Nov 18;12:6664. doi: 10.1038/s41467-021-26992-4 (PMC8602651; doi:10.1038/s41467-021-26992-4)
Supplement: Supplementary file 4 — Source Data [file 41467_2021_26992_MOESM4_ESM.zip › Source Data/Figure S2 Raw Data.xlsx]

## Sheet: Fig S2
Supplemental Figure 2 Cytokine Heatmap
	Control								Stress
IL-1α	0.119648	-0.942096	0.944718	0.119648	-1.7612	0.377992		IL-1α	-0.433199	2.23827	-0.732206	0.866436	0.0754542	-0.242911	-0.630549
IL-1β	-0.297819	-0.330237	-0.557164	-0.168147	-0.362656	-0.395074		IL-1β	2.35378	-0.362656	-0.492328	-0.492328	-0.524746	2.1217	-0.492328
IL-2	-0.336244	-0.3646	-0.3646	-0.352182	-0.349521	-0.3646		IL-2	2.66514	-0.338877	-0.360137	-0.3646	-0.252978	-0.312406	-0.362798
IL-3	-1.50467	-0.866325	-1.50467	-0.22798	-1.50467	-1.50467		IL-3	-1.50467	-1.50467	-1.50467	1.09431	-1.50467	-1.50467	-1.50467
IL-4	-0.524629	-0.491208	-0.516562	-0.524629	-0.49697	-0.516562		IL-4	1.92091	-0.5108	-0.524629	-0.503885	-0.479683	1.59476	-0.524629
IL-5	-0.704043	-0.464408	-0.437052	-0.409696	-0.870365	-0.654803		IL-5	2.81061	0.110061	-0.437052	-0.139423	1.00185	-0.0672037	-0.608845
IL-6	-0.751305	-0.12091	-0.676836	-0.652426	-0.74343	-0.756592		IL-6	0.135455	0.249183	-0.46063	0.603752	0.727941	-0.394823	2.84062
IL-7	-1.21452	-1.21452	0.427825	-1.21452	-1.14274	-1.21452		IL-7	-1.21452	-1.21452	-1.21452	-1.21452	-1.21452	-1.21452	0.714917
IL-9	-0.641542	-0.500019	-0.461504	-0.397312	-0.257174	-0.358857		IL-9	2.91511	-0.320583	-0.576748	-0.384473	-0.0011904	0.894	-0.551252
IL-10	-0.571002	-0.555193	-0.46417	-0.46417	-0.571002	-0.555193		IL-10	2.34988	-0.571002	-0.555193	-0.276854	-0.276854	1.30743	-0.509681
IL-12 (p40)	-2.40554	-2.40554	-0.718185	-2.40554	-1.23117	0.307794		IL-12 (p40)	-2.40554	0.307794	-2.40554	1.33377	-2.40554	-2.40554	-2.40554
IL-12 (p70)	-0.406848	-0.528195	-0.406848	-0.521703	-0.483351	-0.528195		IL-12 (p70)	1.05251	-0.445199	-0.528195	-0.483351	-0.406848	2.50848	-0.406848
IL-13	-0.312801	-0.320642	-0.297118	-0.32846	-0.304959	-0.308868		IL-13	3.31036	-0.31671	-0.312801	-0.28532	-0.273546	0.0636635	-0.312801
IL-15	1.13931	-0.843154	-0.406924	-0.843154	-0.843154	-0.843154		IL-15	-0.843154	-0.843154	-0.843154	-0.843154	-0.843154	-0.843154	-0.732385
IL-17A	-0.359709	0.0444144	-0.632171	-0.564103	-0.49594	-0.49594		IL-17A	2.91193	-0.223954	-0.359709	-0.223954	-0.49594	1.25479	-0.359709
IL-17E	-0.773342	-0.773342	-0.644222	-0.773342	0.656714	-0.245058		IL-17E	0.335532	-0.513424	1.003	-0.513424	0.0360997	2.71823	-0.513424
IL-17F	-0.692989	1.86906	0.99167	-0.19176	-0.211657	-0.807636		IL-17F	-0.674038	-0.769736	-0.152912	-0.845536	-1.03598	1.62934	0.892183
IL-21	-1.83674	-1.83674	-0.707107	-1.83674	-1.83674	-1.83674		IL-21	0.707107	-1.83674	-1.83674	-1.83674	-1.83674	-1.83674	-1.83674
IL-22	-0.250344	-0.151724	-0.243877	-0.693731	-0.666651	-0.149703		IL-22	1.18935	-0.696156	-0.921286	-0.938666	1.48764	2.24103	-0.205884
IL-23	-1.50592	0.0967698	1.26747	-0.362375	0.793885	-0.819522		IL-23	0.793885	-1.27667	1.50798	-1.59536	-1.59536	-0.362375	-0.13312
IL-27	-0.543158	-1.09228	0.571816	-0.543158	1.4419	0.0101052		IL-27	-2.24524	-1.64139	0.0101052	-0.817953	0.571816	1.74257	0.289623
IL-28β	0.037391	-1.77022	0.938593	-0.992164	0.81553	0.239088		IL-28β	-1.1549	-0.992164	1.18005	1.58917	0.037391	0.172444	-0.100218
IL-31	0.569018	0.261203	0.893543	1.23786	0.893543	-0.441495		IL-31	-0.94851	-0.0303418	-0.307815	-0.307815	-0.825384	1.23786	-2.23166
IL-33	-0.830596	-0.0490236	0.922373	2.2603	0.98375	-1.10135		IL-33	-1.13377	-0.590283	0.495206	-0.289831	-0.890736	-0.830596	-0.0792173
TNFβ	-1.2313	-0.0567578	0.634289	0.79362	-0.245961	-0.917175		TNFβ	-2.15686	0.0248947	1.68054	0.463539	0.922544	0.0378352	0.0507886
LIF	-1.58277	-1.58277	1.47277	-1.58277	-0.604996	-1.58277		LIF	-1.0124	-1.58277	-1.58277	-1.58277	-0.391109	-1.58277	0.535737
IFNy	-0.37659	-0.367245	-0.362625	-0.364935	-0.357901	-0.380685		IFNy	2.98335	-0.320521	-0.380685	-0.36021	-0.215418	0.113961	-0.371865
TNFα	-1.16418	-1.16418	-1.16418	-1.16418	-1.16418	-1.16418		TNFα	1.42405	-0.696832	-1.16418	-1.16418	-0.696832	-0.0303882	-1.16418
mouse	1	2	3	4	5	6		mouse	1	2	3	4	5	6	7
