# Supplementary material for: Psychological stress impairs IL22-driven protective gut mucosal immunity against colonising pathobionts
Source: Nat Commun. 2021 Nov 18;12:6664. doi: 10.1038/s41467-021-26992-4 (PMC8602651; doi:10.1038/s41467-021-26992-4)
Supplement: Supplementary file 4 — Source Data [file 41467_2021_26992_MOESM4_ESM.zip › Source Data/Figure S5 Raw Data.xlsx]

## Sheet: Figure S5A
LCN / s100a8 qPCR (Log2 Fold Change)
	Control									Stress
LCN2	0.3375	0.0725	0.1225	-0.5325	0.785	-0.835	-0.175	0.225		2.1075	-3.0725*	1.2025	1.0875	1.815	1.62	-0.05	1.675
S100a8	0.32375	-0.33625	0.34875	-0.33625	-0.585	0.08	0.605	-0.1		2.93375	0.36875*	2.16875	-1.55125*	2.165	3.805	2.4	1.23
mouse	1	2	3	4	5	6	7	8		1	2	3	4	5	6	7	8
					*grubbs outlier

## Sheet: Figure S5B
Correlation Analysis
CFU	LCN2	S100a8		mouse
20202	0.3375	0.32375		1
6161.43	0.0725	-0.33625		2
7824.73	0.1225	0.34875		3
1626961	-0.5325	-0.33625		4
60307	0.785	-0.585		5
9111.62	-0.835	0.08		6
3116.88	-0.175	0.605		7
1	0.225	-0.1		8
4120000000	2.1075	2.93375		9
4.11e+010*	-3.0725*	0.36875*		10
21255061	1.2025	2.16875		11
24000000000	1.0875	-1.55125*		12
760000000	1.815	2.165		13
3037975	1.62	3.805		14
15663644	-0.05	2.4		15
20086083	1.675	1.23		16
			*grubbs outlier
