# Supplementary material for: Psychological stress impairs IL22-driven protective gut mucosal immunity against colonising pathobionts
Source: Nat Commun. 2021 Nov 18;12:6664. doi: 10.1038/s41467-021-26992-4 (PMC8602651; doi:10.1038/s41467-021-26992-4)
Supplement: Supplementary file 4 — Source Data [file 41467_2021_26992_MOESM4_ESM.zip › Source Data/Figure S4 Raw Data.xlsx]

## Sheet: Figure S4A
Naïve barrier genes qPCR (Log2 Fold Change)
	Control - naïve
muc2	-1.71125	-0.82625	0.42875	0.31875	2.29625	-1.79875	-0.03375	-0.46375	3.15375	0.92875	-4.41625	0.33375
cldn2	0.9325	-0.1375	0.3575	-0.8325	1.7175	-0.2125	-0.3725	-1.1325	2.80875	1.40375	-5.47625	1.26375
occludin	-0.40125	-0.34125	-0.14625	-0.70625	1.97	-1.6	-0.18	-0.19	1.99375	1.52375	-4.96125	1.44375
gata4	3.425	0.95	-2.28	-0.63	-0.75875	4.48125	-1.88875	-1.83375	0.3275	1.5575	-6.5975	4.7125
	Stress - naïve
muc2	-0.64625	-0.77125	0.31375	-0.39875	0.20625	0.57625	-0.57375	-2.02125	-0.73125	-2.44125	-3.50125
cldn2	-1.4925	-0.6325	-1.0575	-1.3025	-0.9175	-1.4175	-1.2275	-0.17625	-0.60125	-2.82125	-5.04625
occludin	-0.59125	-0.54125	-0.47625	-0.75	-0.075	-0.245	-0.79	1.01875	0.59375	-0.71125	-2.29125
gata4	2.11	2.39	-0.6	-1.76875	-0.59375	0.13125	-2.46875	-1.1725	-1.3975	-2.4325	-2.5375
mouse	1	2	3	4	5	6	7	8	9	10	11	12

## Sheet: Figure S4B
Naïve Liver CFU (AIEC per gram tissue)
Control		Stress		mouse
1		1		1
1		256.739		2
1		1		3
				4
43.1965		44.6429		5
1		2140.51		6
1		1		7
1		1		8
		1		9
		809.717		10
		1		11
		1		12

## Sheet: Figure S4C
naïve iron genes (Log2 Fold Change)
	Control
IL-6	5.10313	1.89312	-0.976875	0.368125	-0.53	4.855	-2.08	-2.245					-1.15375	3.08625	-0.36375	-1.56875
TLR4									-0.9725	2.9675	-0.3825	-0.2025	0.32125	0.92625	-0.75875	-0.48875
Lcn2									-0.0254167	1.75458	-0.295417	0.174583	-0.095	0.68	-0.265	-0.32
s100a8									-0.933958	-0.288958	-0.488958	0.301042	0.7375	0.1075	-1.0075	0.1625
hmox									-0.894375	4.01063	-0.839375	-0.439375	-0.16125	1.45875	-0.73125	-0.56625
	Stress
IL-6	3.21312	3.76313	-3.01187	6.42812	-0.095	-0.14	-0.25	-1.465					-0.96875	0.87625	-0.01375	3.23625
TLR4									-0.4525	0.5775	0.2275	-0.8475	-0.17375	-1.38875	-0.74375	1.37625
Lcn2									0.264583	0.564583	0.619583	0.294583	-0.96875	0.87625	-0.01375	3.23625
s100a8									1.60604	-0.158958	0.491042	0.736042	0.885	0.1	0.345	1.04
hmox									-0.264375	-0.164375	3.84063	2.65563	2.22375	2.07375	1.83875	2.27875
mouse	1	2	3	4	5	6	7	8	9	10	11	12	13	14	15	16

## Sheet: Figure S4D
Naïve LCN2 ELISA (pg/gram tissue)
Control		Stress	mouse
103184		104879	1
58616.8		258042	2
86496.9		118049	3
65440		88219	4
