# Supplementary material for: Psychological stress impairs IL22-driven protective gut mucosal immunity against colonising pathobionts
Source: Nat Commun. 2021 Nov 18;12:6664. doi: 10.1038/s41467-021-26992-4 (PMC8602651; doi:10.1038/s41467-021-26992-4)
Supplement: Supplementary file 4 — Source Data [file 41467_2021_26992_MOESM4_ESM.zip › Source Data/Figure S3 Raw Data.xlsx]

## Sheet: Figure S3A
TNFKO CFU
	Control
Segment 1	2484.47	1	1
Segment 2	13917.9	1	12296.3
Segment 3	1	4450.38	1
Segment 4	50994.4	1	1
Cecum	2757100	149573	35791
Colon	730520	89686.1	107930
	Stress
Segment 1	30555556	1	1	2060932
Segment 2	136000000	78081.4	72231.1	110000000
Segment 3	20800000000	593668	117000000	4510000000
Segment 4	61600000000	4930000000	38800000000	36100000000
Cecum	82100000000	985000000	27700000000	79500000000
Colon	2218935	1690000000	15800000000	36800000000
mouse	1	2	3	4

## Sheet: Figure S3B
TNFKO Cytokine qPCR (Log2 Fold Change)
	Control
IL-23	1.04	-1.04
IL-10	-0.215	0.215
IL-17A	1.57	-1.57
	Stress
IL-23	1.37	3.105	-1.935	6.42
IL-10	1.25	0.93	1.595	4.89
IL-17A	2.73	3.485	2.715	7.47
mouse	1	2	3	4

## Sheet: Figure S3C
	aIL10 AIEC per gram tissue
	Control
	9020	133000	49000	27100
	Stress
	1460000	478000000	884000000	864000000
	Stress + aIL10
	2170000000	1920000000	592000000	1750000000
mouse	1	2	3	4

## Sheet: Figure S3DaIL
aIL10 cytokine qPCR
	Control
IL-23	-1.68667	0.758333	0.928333	3.70333
IL-17A	-0.603333	-0.803333	1.40667	2.25167
IFNγ	-0.74	-1.265	2.005	2.89
	Stress
IL-23	1.61833	5.42333	1.26833	5.04333
IL-17A	0.581667	3.71167	0.641667	4.18167
IFNγ	0.025	4.93	0.625	3.59
	Stress + aIL10
IL-23	4.09333	5.76333	2.76833	1.78833
IL-17A	2.58167	4.16167	0.906667	0.176667
IFNγ	4.285	5.27	1.845	-1.5
mouse	1	2	3	4
