# Supplementary material for: Psychological stress impairs IL22-driven protective gut mucosal immunity against colonising pathobionts
Source: Nat Commun. 2021 Nov 18;12:6664. doi: 10.1038/s41467-021-26992-4 (PMC8602651; doi:10.1038/s41467-021-26992-4)
Supplement: Supplementary file 4 — Source Data [file 41467_2021_26992_MOESM4_ESM.zip › Source Data/Figure S7 Raw Data.xlsx]

## Sheet: Figure S7A
IL-22 treatment
	Control
Segment 1	1	3519.89	1	1	1	1	1	1	1	134.832	1	1	3100.78	1	16863.4	1	1	1
Segment 2	1	1	1	1	1	1	1	1	803.616	33208.8	7739.94	488.798	4897.16	1	122324	1	1	1
Segment 3	59448	1	1	13289	1	18264.8	1	8364.7	4218.18	324.675	192.061	2159.69	1	1	93512.6	14655.6	1	1104464
Segment 4	20202	6161.43	7824.73	1626961	970.874	1	26833.6	1	60307	9111.62	3116.88	1	6447.45	6281.41	1610429	5817.34	1	1
Cecum	41128.1	65993.8	220306	53432	138889	42710.7	2332556	92024.5	4005827	585399	5504587	397931	280505	6105006	34211427	48543.7	62500	1
Colon	1	50089.4	86470	1	616016	44767.8	1294343	91654.6	4744333	594884	1183432	47961.6	804163	8050604	184000000	25591.8	275482	1
	Stress
Segment 1	227144	280066	970246	183639	9640.1	10067114	122366	1	1	155400	1	368.55	250557	1196013	1	691489	45433.9	26109.7
Segment 2	1757469	2352232		2931379	130804	164722	8831522	1	761773	1288.47	1363918	1463.1	202276	327000000	1	282152	249532	1
Segment 3	238000000	2830000000	2259136	2520000000	302000000	131000000	1020000000	34459	101000000	14154.3	127000000	253268	175000000	2000000000	112269	11992005	67567568	112631
Segment 4	4120000000	41100000000	21255061	24000000000	9780000000	5586592	27100000000	19743.3	760000000	3037975	15663644	20086083	1000000000	2150000000	31651830	247000000	820000000	4258339
Cecum	21100000000	46900000000	2530000000	3340000000	192000000	1790000000	864000000	1773050	12000000000	3368894	44150110	491702	5390836	959000000	11764706	10282776	1230000000	341000000
Colon	27700000000	17400000000	972000000	10800000000	10452962	16098485	7836.99	3552207	82101806	179426	58708415	1026393	2090000000	3350000000	4261106	247000000	1780000000	29535865
	Stress + IL22
Segment 1	79330.1	8456.66	69513.4	18315	1	1	5243.84	12787.7	1	1500.68	348.432	50.5817	3856.54	17977.5	7724.99	1811594	4048.58	1
Segment 2	90579.7	139319	41417.4	1	1	399543	591.716	1	1	65359.5	1131.07	1	17825.3	222222	6443.3	106443	57803.5	1
Segment 3	1721557	75693.9	172840	15302.2	785154	765.111	151380	5984.44	1	204583	1	38759.7	32813.8	8163.27	137435	15471167	34623218	1
Segment 4	243478	3146259	29455.1	84745.8	990000000	6040.27	21186441	2994.01	84122	1623377	2358.97	1	820283	203509	2352941	86058520	268000000	1
Cecum	25598679	290909	3304904	250696	11578947	993.049	5364807	17286.1	49464138	11176471	12919.9	32967033	79286.4	61188.8	7909605	26095061	21798365	8176.61
Colon	25783972	143575	924214	23622	92526690	67039.1	2347024	4863.81	7305936	12422360	112915	1404494	322581	55991	372301	151000000	1498751	1
mouse	1	2	3	4	5	6	7	8	9	10	11	12	13	14	15	16	17	18

## Sheet: Figure S7B
Gene Expression qPCR (Log2 Fold Change)
	Control
fut2	1.9775	0.1125	-0.8825	-1.2075
RegIIIb	0.15125	0.19625	1.07625	-1.42375
RegIIIg	-0.7975	0.2375	0.7875	-0.2275
fut2	-0.5775	1.0925	-0.1325	-0.3825
RegIIIb	-0.245	0.84	-0.33	-0.265
RegIIIg	-1.1025	1.4125	-0.5075	0.1975
fut2	-0.175	-1.08	0.72	0.535
RegIIIb	3.605	-3.315	-2.005	1.715
RegIIIg	3.16125	-1.24375	-1.36875	-0.54875
	Stress
fut2	-3.4525	-0.6775	0.1975	-0.5475
RegIIIb	-1.20875	0.57625	0.08625	1.05625
RegIIIg	-0.5925	-0.3675	-1.4575	-0.4875
fut2	0.1575	0.1825	-1.2475	0.2175
RegIIIb	-0.52	-0.81	-1.995	-0.305
RegIIIg	-1.1825	-0.9775	-1.7625	-0.0775
fut2	0.04	0.99	-0.1	0.52
RegIIIb	-5.705	-0.235	-5.21	-0.495
RegIIIg	-2.60375	-0.00875	-2.50375	-0.06875
	Stress + IL-22
fut2	5.0675	2.2225	3.2075	4.5575
RegIIIb	4.30125	3.12125	4.01125	3.86125
RegIIIg	4.2025	4.5075	4.8425	4.1825
fut2	5.4125	4.6425	3.9475	4.3875
RegIIIb	2.885	2.835	2.56	1.765
RegIIIg	4.1475	3.4775	3.6575	2.8975
fut2	3.085	2.965	3	3.14
RegIIIb	6.115	5.365	5.105	6.315
RegIIIg	5.22125	4.07625	4.14125	4.79625
mouse	1	2	3	4

## Sheet: Figure S7C
S100a8 ELISA (ng/g tissue)
	Control
Segment 1	0	0	0	0	1.21379	0.598163	0.846963	0
Segment 2	0	51.8771	0	0	0.18208	0	0	0
Segment 3	0	0	0	0	2.74256	0	0	0.840246
Segment 4	246.784	0	0	0	0	0.0614749	27.5636	82.5824
Cecum	5.52991	5.05165	21.1737	9.98212	2.26716	0	0	14.6423
Colon	5.0434	2.0293	19.9055	6.15866	2.26885	0.546269	1.03186	5.33445
	Stress
Segment 1	0	0	0	0	0	51.2733	0	1.43213
Segment 2	3.72144	0	57.9579	0	0.303132	0	23.6539	0
Segment 3	0.0883073	0	0	0	0.528719	0	4.19132	3.29434
Segment 4	0	327.34	0	280.736	5.36672	0	39.0302	578.903
Cecum	9.08648	59.977	272.528	66.2506	197.862	151.238	98.0948	0
Colon	9.27899	31.701	95.3932	47.0461	70.6789	28.9522	38.252	1.43093
	Stress + IL-22
Segment 1	0	1.09748	0	0.306943
Segment 2	0	0	9.88882	1.4218
Segment 3	0	0	9.95521	0
Segment 4	471.006	5.28223	99.0156	29.2405
Cecum	129.109	235.851	627.151	147.94
Colon	72.0892	50.3208	64.2844	179.469
mouse	1	2	3	4	5	6	7	8

## Sheet: Figure S7D
LCN2 ELISA (ng/g tissue)
	Control
Segment 1	71955.8	28393.9	54656.5	62708.6	49054.5	30011.2	0	42451.1
Segment 2	78510.7	11473.7	60282.1	67121	19833.3	12809.2	28056.8	16758.9
Segment 3	62941.3	40444.2	80783.2	94828.8	68045.5	43368.2	57157	60080.1
Segment 4	17834.6	49633.7	5158.31	84757.1	0	4289.66	0	10291.1
Cecum	137067	28275.5	43836.2	13908.8	44073.6	9750.02	14919	16365.3
Colon	75518.1	46830.3	36548.8	11999.8	64477.2	27650.4	39547.2	29333.8
	Stress
Segment 1	100384	127264	79043.8	112334	78179.3	28711.3	156362	136486
Segment 2	171854	115775	27750.7	149471	96760.3	55075.7	131676	150502
Segment 3	228496	149516	147590	178722	161584	90861.4	112310	183640
Segment 4	195210	78974.6	182075	87079.8	227281	69274.7	426793	288419
Cecum	172599	39699.2	28481	84788.2	425641	123355	32831.7	174739
Colon	135109	48197.3	18126.1	75421.7	143401	64874.3	125667	164933
	Stress + IL-22
Segment 1	117125	166861	119817	81772.3
Segment 2	103992	143386	163563	163842
Segment 3	93620.5	158210	175917	101828
Segment 4	6878.99	22658.5	307442	7725.45
Cecum	52116.1	60490.4	245795	6890.71
Colon	71390.7	69211	173369	158857
mouse	1	2	3	4	5	6	7	8

## Sheet: Figure S7E&F
	A01-col	A02-col	A03-col	A04-col	A05-col	A06-col	A07-col	A08-col	A09-col	A10-col	A11-col	A12-col	B01-cec	B02-cec	B03-cec	B04-cec	B05-cec	B06-cec	B07-cec	B08-cec	B09-cec	B10-cec	B11-cec	B12-cec
Bacteria/Actinobacteria/Actinobacteria/Bifidobacteriales/Bifidobacteriaceae	0.000543856	0.00365019	0.00192644	0.00213571	0.00168322	0.00214264	0.00187539	0.000773196	0.000307003	0	0.000217415	9.37031e-05	0.000412768	0.00216081	0.000645727	0.000616033	0.00109389	0.00132985	0.000425202	0.000288032	0.000184509	0	0.000261244	7.80068e-05
Bacteria/Actinobacteria/Actinobacteria/Corynebacteriales/Corynebacteriaceae	0	0	0	0	0	0	0	0	0	0	0	0	0	0	0	0	0	0	0	0	0	0	0	0
Bacteria/Actinobacteria/Actinobacteria/Kineosporiales/Kineosporiaceae	0	0	0	0	0	0	0	0	0	0	0	0	0	0	0	0	0	0	0	0	0	0	0	0
Bacteria/Actinobacteria/Actinobacteria/Micrococcales/Dermabacteraceae	0	0	0	0	0	0	0	0	0	0	0	0	0	0	0	0	0	0	0	0	0	0	0	0
Bacteria/Actinobacteria/Actinobacteria/Micrococcales/Microbacteriaceae	0	0	0	0	0	0	0	0	0	0	0	0	0	0	0	0	0	0	0	0	0	0	0	0
Bacteria/Actinobacteria/Coriobacteriia/Coriobacteriales/Atopobiaceae	0.000120857	0.00311787	0.000761615	0.00262233	0.000420805	0	0.00104188	0	0.000153501	0	0.000326122	0	0.000154788	0.00118027	0.000507357	0.000328551	0.000328168	0.000606598	7.50356e-05	0	0.000196809	0	0.000261244	7.80068e-05
Bacteria/Actinobacteria/Coriobacteriia/Coriobacteriales/Coriobacteriales_Incertae_Sedis	0	0	0	0	0	0	0	0	0	0	0	0	0	0	0	0	0	0	0	0	0	0	0	0
Bacteria/Actinobacteria/Coriobacteriia/Coriobacteriales/Eggerthellaceae	0	0.000456274	0.000761615	0.00208164	0	0	0.000416753	0	0.000153501	0.000150263	0.000108707	0.000124938	0.000429967	0.000708164	0.00069185	0.000547585	0.000255242	0.000279968	5.00238e-05	0.000384043	0.000184509	0.000328407	0.000200957	0.000109209
Bacteria/Actinobacteria/Coriobacteriia/Coriobacteriales/NA	0	0	0	0	0	0	0	0	0	0	0	0	0	0	0	0	0	0	0	0	0	0	0	0
Bacteria/Bacteroidetes/Bacteroidia/Bacteroidales/Bacteroidaceae	0.0557754	0.0343726	0.0373639	0.0389024	0.152415	0.116315	0.122317	0.124485	0.134344	0.241222	0.0799	0.147551	0.03125	0.0372422	0.0444475	0.0558126	0.13258	0.0856236	0.102424	0.0906342	0.117753	0.247258	0.14067	0.112345
Bacteria/Bacteroidetes/Bacteroidia/Bacteroidales/Barnesiellaceae	0	0	0	0	0	0	0	0	0	0	0	0	0	0	0	0	0	0	0	0	0	0	0	0
Bacteria/Bacteroidetes/Bacteroidia/Bacteroidales/Muribaculaceae	0.218721	0.230038	0.202141	0.229386	0.166218	0.1809	0.181913	0.206701	0.158045	0.118257	0.079139	0.0804285	0.150643	0.166836	0.159418	0.178376	0.180747	0.167374	0.170831	0.119005	0.159698	0.125287	0.177364	0.035103
Bacteria/Bacteroidetes/Bacteroidia/Bacteroidales/NA	0	0	0	0	0	0	0	0	0	0	0	0	3.43974e-05	0	0	0	0	0	0	0	0	0	0	0
Bacteria/Bacteroidetes/Bacteroidia/Bacteroidales/Porphyromonadaceae	0	0	0	0	0	0	0	0	0	0	0	0	0	0	0	0	0	0	0	0	0	0	0	0
Bacteria/Bacteroidetes/Bacteroidia/Bacteroidales/Prevotellaceae	0.00302142	0.000608365	0.00197124	0.00100027	0.00227234	0	0.00437591	0	0	0	0.00043483	0.000218641	0.0026142	0.00074448	0.00196793	0.000711861	0.00211486	0.00135318	0.00292639	0.000144016	0	0.000131363	0.000100478	0.000156014
Bacteria/Bacteroidetes/Bacteroidia/Bacteroidales/Rikenellaceae	0.188174	0.100608	0.0735182	0.0640443	0.07322	0.117539	0.089602	0.112371	0.0736193	0.0688705	0.0640831	0.113568	0.0628956	0.0845983	0.0888643	0.0790302	0.0626071	0.0729084	0.0731347	0.0566463	0.0704331	0.085156	0.0822314	0.081127
Bacteria/Bacteroidetes/Bacteroidia/Bacteroidales/Tannerellaceae	0.00619391	0.00319392	0.0129922	0.00954312	0.00908938	0.00214264	0.0456345	0.00773196	0.0151045	0.0073128	0.0146212	0.036919	0.00352573	0.00552005	0.0122381	0.0102262	0.00557885	0.000536606	0.0447212	0.00528059	0.0123867	0.00811166	0.027531	0.0197357
Bacteria/Bacteroidetes/Bacteroidia/Cytophagales/Amoebophilaceae	0	0	0	0	0	0	0	0	0	0	0	0	0	0	0	0	0	0	0	0	0	0	0	0
Bacteria/Bacteroidetes/Bacteroidia/Flavobacteriales/Weeksellaceae	0	0	0	0	0	0	0	0	0	0	0	0	0	0	0	0	0	0	0	0	0	0	0	0
Bacteria/Cyanobacteria/Melainabacteria/Gastranaerophilales/NA	0.000120857	0.00114068	0	0	0	0	0.00458429	0.0121134	0.00291653	0	0.000652245	0.00696527	0	0.000998693	0	0	0	0.000139984	0.00487732	0.00456051	0.00238631	0	0.000401913	0.00307347
Bacteria/Cyanobacteria/Oxyphotobacteria/Chloroplast/NA	0	0	0	0	0	0	0	0	0	0	0	0	0	0	0	0	0	0	0	0	0	0	0	0
Bacteria/Elusimicrobia/Elusimicrobia/Elusimicrobiales/Elusimicrobiaceae	0	0	0	0	0	0	0	0	0	0	0	0	0	0	0	0	0	0	0	0	0	0	0	0
Bacteria/Firmicutes/Bacilli/Bacillales/Bacillaceae	0	0	0	0	0	0	0	0	0	0	0	0	0	0	0	0	0	0	0	0	0	0	0	0
Bacteria/Firmicutes/Bacilli/Bacillales/Paenibacillaceae	0	0	0	0	0	0	0	0	0	0	0	0	0	0	0	0	0	0	0	0	0	0	0	0
Bacteria/Firmicutes/Bacilli/Bacillales/Staphylococcaceae	0	0	0	0	0	0.00122436	0.000833507	0	0.000122801	0	0	0.000218641	0	0	0	0	0	0.000256638	0.000375178	0	0.00020911	0	0	0.000171615
Bacteria/Firmicutes/Bacilli/Lactobacillales/Carnobacteriaceae	0	0	0	0	0	0	0	0	0	0	0	0	0	0	0	0	0	0	0	0	0	0	0	0
Bacteria/Firmicutes/Bacilli/Lactobacillales/Enterococcaceae	0	0	0	0	0.00218818	0.0177533	0.00395916	0.000515464	0.000245602	0	0	0.000968266	0	0	0	0	0.00109389	0.00389623	0.00262625	0.000192022	0.000233711	0	0	0.0011389
Bacteria/Firmicutes/Bacilli/Lactobacillales/Lactobacillaceae	0.0082787	0.0297338	0.0207876	0.0200865	0.00875274	0.0226507	0.00687643	0.00206186	0.00414454	0.000951665	0.00907707	0.00343578	0.00868533	0.0216807	0.0136679	0.00944584	0.00477666	0.0118753	0.00410195	0.000912102	0.00350566	0.00151067	0.00436076	0.00279264
Bacteria/Firmicutes/Bacilli/Lactobacillales/Streptococcaceae	0	0	0	0	0	0	0.000416753	0	0	0	0	0.000156172	0	0	0	0	0	9.33228e-05	0.000150071	0.000336038	4.92023e-05	0.000229885	0.00014067	0.000218419
Bacteria/Firmicutes/Clostridia/Clostridiales/Christensenellaceae	0.00154093	0.0034981	0.00421128	0.00294674	0.00134657	0.00183655	0.00125026	0	0.000828907	0	0.000489184	0.000530985	0.00235622	0.00524768	0.00507357	0.00231355	0.00156791	0.0011432	0.00100048	0	0.000455121	0.000131363	0.000743539	0.000202818
Bacteria/Firmicutes/Clostridia/Clostridiales/Clostridiaceae_1	0.0014805	0.00311787	0.0053313	0.0018924	0.00622791	0.00306091	0.00145864	0	0.000798207	0.00110193	0.00684857	0.00203023	0.00165107	0.0013437	0.00190643	0.00121838	0.00448496	0.000653259	0.000275131	0.000432048	0.000602728	0.00045977	0.00403923	0.00126371
Bacteria/Firmicutes/Clostridia/Clostridiales/Clostridiales_vadinBB60_group	0.0741759	0.0654753	0.0619148	0.0477967	0.0325703	0.0419345	0.0473015	0.0365979	0.0771191	0.00696218	0.0213067	0.00259245	0.0366676	0.0455767	0.0759651	0.0601659	0.0351139	0.0524007	0.0456217	0.0301954	0.0669028	0.0210181	0.0148105	0.00293305
Bacteria/Firmicutes/Clostridia/Clostridiales/Defluviitaleaceae	0.00078557	0	0	0	0.00185154	0.00306091	0.0027089	0.00128866	0.000122801	0.000200351	0	0	0.000464364	0	0.000184493	6.84481e-05	0.00102097	0.000629929	0.00100048	0.000768086	0.000159907	0	6.0287e-05	0
Bacteria/Firmicutes/Clostridia/Clostridiales/Eubacteriaceae	0	0.000228137	0.000134403	0.000108137	0	0	0	0	0.000122801	0	0	6.24688e-05	8.59934e-05	0.000127106	0.000199868	9.58274e-05	0	0.000163315	0	0	0	0	0	6.24054e-05
Bacteria/Firmicutes/Clostridia/Clostridiales/Family_XI	0	0	0	0	0	0	0	0	0	0	0	0	0	0	0	0	0	0	0	0	0	0	0	0
Bacteria/Firmicutes/Clostridia/Clostridiales/Family_XIII	0.000513642	0	0.000940818	0.00151392	0.00185154	0	0.00145864	0	0.00156571	0.00105184	0.0015219	0.0019053	0.00178866	0.000145264	0.00164507	0.000958274	0.00102097	0.00111987	0.000775368	0.000528059	0.00266923	0.000689655	0.000502391	0.00198137
Bacteria/Firmicutes/Clostridia/Clostridiales/Lachnospiraceae	0.168837	0.289049	0.39483	0.339605	0.319559	0.182736	0.266722	0.214948	0.299604	0.327122	0.397108	0.338143	0.412528	0.364831	0.333656	0.30981	0.339799	0.314871	0.311248	0.359032	0.301549	0.260722	0.263213	0.501396
Bacteria/Firmicutes/Clostridia/Clostridiales/NA	0	0	0	0	0	0	0	0	0	0	0	0	0	0	1.53744e-05	0	0	0	0	0	0	0	0	0
Bacteria/Firmicutes/Clostridia/Clostridiales/Peptococcaceae	0.00519685	0.000304183	0.00129922	0.00546094	0.0130449	0.010101	0	0.014433	0.00402174	0.00776359	0.00266333	0.0311407	0.00505641	0.000381319	0.00226004	0.00610557	0.00842297	0.00958891	0.000425202	0.00974509	0.00360407	0.00617406	0.00269282	0.0140568
Bacteria/Firmicutes/Clostridia/Clostridiales/Peptostreptococcaceae	0	0	0	0	0	0	0	0	0	0	0	0	0	0	0	0	0	0	0	0	0	0	0	0
Bacteria/Firmicutes/Clostridia/Clostridiales/Ruminococcaceae	0.141463	0.125703	0.124994	0.170884	0.155445	0.129477	0.154616	0.206186	0.208608	0.201753	0.289705	0.211675	0.206797	0.213648	0.193472	0.22158	0.175825	0.182049	0.16943	0.290673	0.242407	0.222956	0.228809	0.207872
Bacteria/Firmicutes/Erysipelotrichia/Erysipelotrichales/Erysipelotrichaceae	0.0377073	0.0931559	0.0208324	0.0231955	0.0140549	0.016835	0.00312565	0.000515464	0.00276302	0.00295517	0.00326122	0.00215517	0.0139997	0.0393848	0.0156666	0.013101	0.00842297	0.0104755	0.002101	0.000528059	0.00156217	0.00351396	0.00227081	0.00193457
Bacteria/Fusobacteria/Fusobacteriia/Fusobacteriales/Fusobacteriaceae	0	0	0	0	0	0	0	0	0	0	0	0	0	0	0	0	0	0	0	0	0	0	0	0
Bacteria/NA/NA/NA/NA	0	0	0	0	0	0	0	0	0	0	0	0	0.000171987	0	0	0	0	0	0	0	0	0	0	0
Bacteria/Patescibacteria/Saccharimonadia/Saccharimonadales/Saccharimonadaceae	0.000453213	0.00106464	0.000716814	0.000783996	0.000504965	0.00244873	0.00125026	0.00335052	0.000153501	0.000150263	0.000706599	0.000343578	0.00065355	0.00105317	0.000953216	0.000684481	0.000328168	0.000909897	0.00145069	0.00129615	0.000270613	0.000131363	4.01913e-05	0.000265223
Bacteria/Proteobacteria/Alphaproteobacteria/Caulobacterales/Caulobacteraceae	0	0	0	0	0	0	0	0	0	0	0	0	0	0	0	0	0	0	0	0	0	0	0	0
Bacteria/Proteobacteria/Alphaproteobacteria/Rhizobiales/Beijerinckiaceae	0	0	0	0	0	0	0	0	0	0	0	0	0	0	0	0	0	0	0	0	0	0	0	0
Bacteria/Proteobacteria/Alphaproteobacteria/Rhizobiales/Rhizobiaceae	0	0	0	0	0	0	0	0	0	0	0	0	0	0	0	0	0	0	0	0	0	0	0	0
Bacteria/Proteobacteria/Alphaproteobacteria/Rhodospirillales/NA	0.0864731	0.00608365	0.0321222	0.0358746	0.0117825	0.0250995	0.0162534	0.0417526	0.0129248	0.0137741	0.0264703	0.0175537	0.0569448	0.00497531	0.0461541	0.0485024	0.00824066	0.0137884	0.0120807	0.0192022	0.0101357	0.0155665	0.0474458	0.0109522
Bacteria/Proteobacteria/Alphaproteobacteria/Rickettsiales/Mitochondria	0	0	0	0	0	0	0	0	0	0	0	0	0	0	0	0	0	0	0	0	0	0	0	0
Bacteria/Proteobacteria/Alphaproteobacteria/Rickettsiales/Rickettsiaceae	0	0	0	0	0	0	0	0	0	0	0	0	0	0	0	0	0	0	0	0	0	0	0	0
Bacteria/Proteobacteria/Deltaproteobacteria/Desulfovibrionales/Desulfovibrionaceae	0	0	0	0	0	0	0	0	0	0	0	0	0	0	0	0	0	0	0	0	0	0	0	0
Bacteria/Proteobacteria/Deltaproteobacteria/Desulfuromonadales/Geobacteraceae	0	0	0	0	0	0	0	0	0	0	0	0	0	0	0	0	0	0	0	0	0	0	0	0
Bacteria/Proteobacteria/Gammaproteobacteria/Acidithiobacillales/Acidithiobacillaceae	0	0	0	0	0	0	0	0	0	0	0	0	0	0	0	0	0	0	0	0	0	0	0	0
Bacteria/Proteobacteria/Gammaproteobacteria/Betaproteobacteriales/Burkholderiaceae	0	0	0	0	0.00395556	0.00642792	0.00166701	0.00103093	0	0	0	0	0	0	0	0	0.00390155	0.00522607	0.00140067	0.000432048	0	0	0	0
Bacteria/Proteobacteria/Gammaproteobacteria/Betaproteobacteriales/Hydrogenophilaceae	0	0	0	0	0	0	0	0	0	0	0	0	0	0	0	0	0	0	0	0	0	0	0	0
Bacteria/Proteobacteria/Gammaproteobacteria/Diplorickettsiales/Diplorickettsiaceae	0	0	0	0	0	0	0	0	0	0	0	0	0	0	0	0	0	0	0	0	0	0	0	0
Bacteria/Proteobacteria/Gammaproteobacteria/Enterobacteriales/Enterobacteriaceae	0.000181285	0.00539924	0.000179203	0	0.0195253	0.109581	0.0383413	0.0131443	0.00122801	0	0.000217415	0	0.000120391	0.00157975	6.14978e-05	4.10689e-05	0.0184139	0.0597966	0.046222	0.00830493	0.00137766	0	0	3.12027e-05
Bacteria/Proteobacteria/Gammaproteobacteria/Halothiobacillales/Halothiobacillaceae	0	0	0	0	0	0	0	0	0	0	0	0	0	0	0	0	0	0	0	0	0	0	0	0
Bacteria/Proteobacteria/Gammaproteobacteria/NA/NA	0	0	0	0	0	0	0	0	0	0	0	0	0	0	0	0	0	0	0	0	0	0	0	0
Bacteria/Proteobacteria/Gammaproteobacteria/Oceanospirillales/Halomonadaceae	0	0	0	0	0	0	0	0	0	0	0	0	0	0	0	0	0	0	0	0	0	0	0	0
Bacteria/Proteobacteria/Gammaproteobacteria/Pasteurellales/Pasteurellaceae	0	0	0	0	0	0	0	0	0	0	0	0	0	0	0	0	0	0	0	0	0	0	0	0
Bacteria/Proteobacteria/Gammaproteobacteria/Pseudomonadales/Pseudomonadaceae	0	0	0	0	0	0	0	0	0	0	0	0	0	0	0	0	0	0	0	0	0	0	0	0
Bacteria/Proteobacteria/Gammaproteobacteria/Xanthomonadales/Xanthomonadaceae	0	0	0	0	0	0	0	0	0	0	0	0	0	0	0	0	0	0	0	0	0	0	0	0
Bacteria/Tenericutes/Mollicutes/Entomoplasmatales/Entomoplasmataceae	0	0	0	0	0	0	0	0	0	0	0	0	0	0	0	0	0	0	0	0	0	0	0	0
Bacteria/Tenericutes/Mollicutes/Mollicutes_RF39/NA	0	0	0.000179203	0	0.00185154	0.00122436	0	0	0.000214902	0.000150263	0.00114143	0.00078086	0	0	0.000245991	0	0.00226071	0.000513275	0.000250119	0.000480054	0.000196809	6.56814e-05	0.0013665	0.000561649
Bacteria/Verrucomicrobia/Verrucomicrobiae/Verrucomicrobiales/Akkermansiaceae	0.000241714	0	8.96017e-05	0.000135172	0.000168322	0.000612182	0	0	0.000767507	0.000250438	0	0.000437281	6.87947e-05	3.63161e-05	9.22467e-05	0.000260103	0	0.000396622	0	0	0.000885642	0.000558292	0.000482296	0.000358831
Eukaryota/Euglenozoa/Euglenida/Aphagea/Aphagea_fa	0	0	0	0	0	0	0	0	0	0	0	0	0	0	0	0	0	0	0	0	0	0	0	0
Eukaryota/Euglenozoa/Euglenida/NA/NA	0	0	0	0	0	0	0	0	0	0	0	0	0	0	0	0	0	0	0	0	0	0	0	0
Eukaryota/Euglenozoa/NA/NA/NA	0	0	0	0	0	0	0	0	0	0	0	0	0	0	0	0	0	0	0	0	0	0	0	0
Eukaryota/NA/NA/NA/NA	0	0	0	0	0	0.00428528	0	0	0	0	0	0	0	0	0	0	0	0	0	0	0	0	0	0
NA/NA/NA/NA/NA	0	0	0	0	0	0.000612182	0	0	0	0	0	0	0	0	0	0	0	0	0	0	0	0	0	0
		colon	cecum
	control	1-4 samples	1-4 samples
	stress	5-8 samples	5-8 samples
	stress + IL-22fc	9-12 samples	9-12 samples
