# Supplementary material for: Psychological stress impairs IL22-driven protective gut mucosal immunity against colonising pathobionts
Source: Nat Commun. 2021 Nov 18;12:6664. doi: 10.1038/s41467-021-26992-4 (PMC8602651; doi:10.1038/s41467-021-26992-4)
Supplement: Supplementary file 4 — Source Data [file 41467_2021_26992_MOESM4_ESM.zip › Source Data/Figure 1 Raw Data.xlsx]

## Sheet: Figure 1b-d
	colon_naive	colon_naive	colon_naive	colon_naive	colon_starved	colon_starved	colon_starved	colon_starved	colon_stressed	colon_stressed	colon_stressed	colon_stressed	cecum_naive	cecum_naive	cecum_naive	cecum_naive	cecum_starved	cecum_starved	cecum_starved	cecum_starved	cecum_stressed	cecum_stressed	cecum_stressed	cecum_stressed	ileum_naive	ileum_naive	ileum_naive	ileum_naive	ileum_starved	ileum_starved	ileum_starved	ileum_starved	ileum_stressed	ileum_stressed	ileum_stressed	ileum_stressed
Bacteria/Actinobacteria/Acidimicrobiia/Microtrichales/NA	0	0	0	0	0	0	0	0	0	0	0	0	0	0	0	0	0	0	0	0	0	0	0	0	0	0	0	0	0	0	0	0	0	0	0	0
Bacteria/Actinobacteria/Actinobacteria/Bifidobacteriales/Bifidobacteriaceae	0.00174099	0.000257771	0.000266789	0.000799108	0.0068797	0.0041933	0.00686916	0.00267713	0.00013754	0	0.000345641	0.000332779	0.00112722	0.000135135	0.000144033	0.000836725	0.00367583	0.00413576	0.00282941	0.00106946	0.000108899	0	0.000106653	0	0.00313709	0.00282826	0.000470382	0.0128528	0.0387075	0.0366972	0.0424528	0.018536	0	0.000430946	0	0.000152524
Bacteria/Actinobacteria/Actinobacteria/Frankiales/Sporichthyaceae	0	0	0	0	0	0	0	0	0	0	0	0	0	0	0	0	0	0	0	0	0	0	0	0	0	0	0	0	0	0	0	0	0	0	0	0
Bacteria/Actinobacteria/Coriobacteriia/Coriobacteriales/Atopobiaceae	0.000163218	0	9.52817e-05	0	0.00102682	0.000633655	0.000819776	0.000596811	0.000110032	0	0.000182986	0	9.71742e-05	0	0	0	0.000495945	0.000769047	0.000478823	0.000190451	6.53395e-05	0	0	0	0.000261424	9.12342e-05	0.000219511	6.87317e-05	0.0077887	0.0129993	0.00582686	0.00560153	0	0.000143649	3.59286e-05	0
Bacteria/Actinobacteria/Coriobacteriia/Coriobacteriales/Coriobacteriaceae	0	0	0	0	0	0	0	0	0	0	0	0	0	0	0	0	0	0	0	0	0	0	0	0	0	0	0	0	0	0	0	0	0	0	0	0
Bacteria/Actinobacteria/Coriobacteriia/Coriobacteriales/Coriobacteriales_Incertae_Sedis	0	0	0	0	0	0	0	0	0	0	0	0	0	0	0	0	0	0	0	0	0	0	0	0	0	0.000164222	0	0.000137463	0	0.000143798	0	0.000101846	0	0	0	0
Bacteria/Actinobacteria/Coriobacteriia/Coriobacteriales/Eggerthellaceae	0.000145083	0.000257771	1.90563e-05	0.00025235	0.00166345	0.00147231	0.00135687	0.00122773	0	0	0.000101659	0	0.000369262	0.000482625	6.17284e-05	0.000203528	0.00118152	0.000751957	0.00102294	0.000542053	0	0	7.11023e-05	0	0.000914985	0.00124079	0.000156794	0.00142045	0.00907608	0.0083978	0.0102432	0.00557607	0	0	0	0
Bacteria/Actinobacteria/Coriobacteriia/Coriobacteriales/NA	0.000126947	6.44427e-05	0	0	0.000143755	9.31845e-05	0.000169609	0.000102311	0	0	0	0	0.000116609	0	0	0	0.000189626	0.00010254	0	0.000117201	0	0	0	0	0.000156855	0.000218962	0	0.000343658	0.000536412	0.000546432	0.000971143	0.000381922	0	0	0	0
Bacteria/Bacteroidetes/Bacteroidia/Bacteroidales/Bacteroidaceae	0.0480405	0.0318991	0.0383223	0.0340462	0.143816	0.103733	0.0753205	0.0809276	0.216983	0.297683	0.21326	0.240682	0.0218059	0.0202896	0.0280247	0.0293532	0.0790011	0.117237	0.0404388	0.0796232	0.221893	0.16142	0.0367243	0.046808	0.000470564	0	0.000344947	0.000206195	0	0.000115038	0.00018498	0.00229153	0.00484312	0.000102606	0	0.0251665
Bacteria/Bacteroidetes/Bacteroidia/Bacteroidales/Muribaculaceae	0.422045	0.125685	0.324529	0.158518	0.17686	0.112958	0.177496	0.138341	0.0946277	0.0280436	0.0654888	0.149307	0.240292	0.0861969	0.222428	0.145047	0.126203	0.0899443	0.0922822	0.135557	0.0903864	0.00898141	0.00520824	0.0280885	0.498954	0.412214	0.73113	0.435553	0.34487	0.209226	0.347947	0.356614	0.00203829	0	0	0.023082
Bacteria/Bacteroidetes/Bacteroidia/Bacteroidales/NA	0	0	0	0	0	0	0	0	0	0	0	0	0	0	0	0	0	0	0	0	4.35597e-05	0	0	0	0	0	0	0	0	0	0	0	0	0	0	0
Bacteria/Bacteroidetes/Bacteroidia/Bacteroidales/Prevotellaceae	0.0221976	0.0122656	0.0135491	0.0121338	0.00312153	0.000167732	0.00590804	0.00334214	0.00027508	3.71685e-05	4.06636e-05	0.000221852	0.00965911	0.00795367	0.00952675	0.0128675	0.00204213	0.000153809	0.00237235	0.00291537	0.000261358	0	0	5.62145e-05	0.000575133	0	0	0	0	0	0	0	0	0	0	0.000101683
Bacteria/Bacteroidetes/Bacteroidia/Bacteroidales/Rikenellaceae	0.0576159	0.0749039	0.100598	0.0644754	0.118105	0.0971169	0.114938	0.129986	0.080241	0.0281737	0.113147	0.138436	0.0294826	0.0510232	0.0639918	0.0644279	0.0807223	0.0932085	0.0689287	0.117479	0.111644	0.0107021	0.0409371	0.0730414	0.000914985	0.00244508	0.00322995	0.000252016	0.000321847	0.00115038	0.000578061	0.00185869	0.00165502	0	0	0.0313692
Bacteria/Bacteroidetes/Bacteroidia/Bacteroidales/Tannerellaceae	0.0240837	0.0112989	0.0465927	0.0113137	0.0127326	0.00497605	0.0044805	0.0153977	0.0312491	0.0164471	0.0335272	0.0443705	0.010728	0.0084556	0.032428	0.00920398	0.00837272	0.00570804	0.00208941	0.0141227	0.0331925	0.00850871	0.00424836	0.0126108	0.00141169	0.000145975	0.00194424	0.000206195	0	0	0	0.000458307	0.000766537	0	0	0.00965987
Bacteria/Bacteroidetes/Bacteroidia/Chitinophagales/Chitinophagaceae	0	0	0	0	0	0	0	0	0	0	0	0	0	0	0	0	0	0	0	0	0	0	0	0	0	0	0	0	0	0	0	0	0	0	0	0
Bacteria/Bacteroidetes/Bacteroidia/Cytophagales/Amoebophilaceae	0	0	0	0	0	0	0	0	0	0	0	0	0	0	0	0	0	0	0	0	0.000892974	0	0	0	0	0	0	0	0	0	0	0	0	0	0	0
Bacteria/Bacteroidetes/Bacteroidia/Cytophagales/Microscillaceae	0	0	0	0	0	0	0	0	0	0	0	0	0	0	0	0	0	0	0	0	0	0	0	0	0	0	0	0	0	0	0	0	0	0	0	0
Bacteria/Bacteroidetes/Bacteroidia/NA/NA	0	0	0	0	0	0	0	1.70518e-05	2.7508e-05	0	0	0	0	0	0	0	0	0	0.000152353	0	2.17798e-05	0	0	0	0	0	0	0	0	0	0	0	0	0	0	0
Bacteria/Cyanobacteria/Melainabacteria/Gastranaerophilales/NA	0	0.000193328	0.00171507	0.000736021	0.000472337	0.00335464	0.011703	3.41035e-05	0.00187055	0.000427438	0.000325309	0.0114531	3.88697e-05	7.72201e-05	0.0013786	0.000746269	0.000350079	0.00410158	0.00842293	8.79005e-05	0.00230866	0.000113449	0	0.00445968	0	0	0	0	0	0	0.000369959	7.63845e-05	6.96852e-05	0	0	0.00299964
Bacteria/Cyanobacteria/Oxyphotobacteria/Chloroplast/NA	0	0	0	0	0	0	0	0	0	0	0	0	0	0	0	0	0	0	0	0	0	0	0	0	0.000261424	0.000529158	0.0147386	0.000274927	0	0	0	0	0	0	0	0
Bacteria/Cyanobacteria/Oxyphotobacteria/Nostocales/Microcystaceae	0	0	0	0	0	0	0	0	0	0	0	0	0	0	0	0	0	0	0	0	0	0	0	0	0	0	0	0	0	0	0	0	0	0	0	0
Bacteria/Deferribacteres/Deferribacteres/Deferribacterales/Deferribacteraceae	0	0	0	0	0	0	0	0	0.165984	0.0557156	0.0207385	0.0110094	0	0	0	0	0	0	0	0	0.0252646	0.22463	0.125478	0.203197	0	0	0	0	0	0	0	0	0.000627167	0	0	0.0133205
Bacteria/Firmicutes/Bacilli/Bacillales/Staphylococcaceae	0	0	0	0	0.000225901	7.45476e-05	0.000777374	0.000272828	0.000247572	0.000297348	0.0610564	0.000443705	0	0	0	0	7.29331e-05	0.000205079	0.000391764	0.000146501	0.000174239	0.000170174	0.0342713	0.000281073	0	0	0	0	0.000236021	0.000834028	0.000832408	0.000229153	0.000243898	0.00359122	0.00608989	0.00122019
Bacteria/Firmicutes/Bacilli/Lactobacillales/Carnobacteriaceae	0	0	0	2.10292e-05	0.000143755	7.45476e-05	9.89385e-05	0	0	0	0	0	0	0	0	0	5.83465e-05	0	0	0	0	0	0	0	0	0	0	0	0	0.000115038	0	0	0	0	0	0
Bacteria/Firmicutes/Bacilli/Lactobacillales/Enterococcaceae	0	0	0	0	0.000123218	0.000223643	0.000127207	0	0.00115534	0.0077868	0.035784	0.00160843	0	0	0	0	7.29331e-05	0.000136719	0.000174117	0	0.00191663	0.00501068	0.0220062	0.00219237	0	0	0.000219511	0	8.58259e-05	0.000488913	0.00018498	0.000127307	0.00770021	0.104761	0.0302698	0.0149982
Bacteria/Firmicutes/Bacilli/Lactobacillales/Lactobacillaceae	0.262473	0.133568	0.224198	0.123147	0.0264509	0.0411689	0.0365507	0.016813	0.00635436	0.00224869	0.00577424	0.00599002	0.135364	0.0854247	0.0738477	0.0756897	0.0173872	0.0344875	0.0196535	0.00647534	0.00590234	0.000907595	0.00181311	0.000281073	0.444081	0.481917	0.198125	0.481832	0.0447367	0.101464	0.051933	0.0296881	0.0230658	0.00738765	0.00163475	0.00188113
Bacteria/Firmicutes/Bacilli/Lactobacillales/Streptococcaceae	0	0	0	0	0	0	9.89385e-05	0	0.0010178	0.000390269	0.00339541	0.000471436	0	0	0	0	0	5.12698e-05	6.5294e-05	0	0.00115433	0.000226899	0.00111986	0.000374763	0	0	6.27176e-05	0.000114553	0.000107282	0	0.000346837	0.000942075	0.00710789	0.00153909	0.0012575	0.000660939
Bacteria/Firmicutes/Clostridia/Clostridiales/Christensenellaceae	0.000634736	0.000816274	0.00102904	0.000630875	0.00164291	0.00188233	0.00522961	0.0019098	0.000165048	0.000390269	0.000589623	0.00102607	0.000427566	0.000752896	0.000843621	0.000203528	0.00145866	0.00131592	0.00402647	0.00158221	0.000108899	0	5.33267e-05	0.000149905	0	5.47405e-05	0	0	0.000214565	0.000143798	0.000508694	0.000127307	0	0	0	0
Bacteria/Firmicutes/Clostridia/Clostridiales/Clostridiaceae_1	0.00143269	0.000300732	5.7169e-05	0.00103043	0.000616092	7.45476e-05	0.000466425	0.000511553	0	0.000966381	0.00142323	0.000637826	0.00108835	0.000173745	0	0.000995025	0.000393839	3.41799e-05	0.000500588	0.000175801	0	0.000491614	0.000426614	0.000674574	0.00305866	0.00253631	0.000219511	0.0127612	0.00066515	0.00123666	0.0013411	0.00506684	0	0.00703879	0.00267668	0.00396563
Bacteria/Firmicutes/Clostridia/Clostridiales/Clostridiales_vadinBB60_group	0.00953918	0.0346702	0.0235155	0.0161714	0.0182569	0.0435544	0.0418227	0.0170347	0.0101505	0.0153134	0.00166721	0.0114531	0.0157811	0.0340541	0.0200823	0.022275	0.0240825	0.0774174	0.03626	0.0205834	0.022651	0.00981338	0.00245303	0.0141286	0	0.000109481	0.000689893	0.000137463	0.00178089	0.000661471	0.000369959	0.00119669	0.000278741	0	0	0.0029488
Bacteria/Firmicutes/Clostridia/Clostridiales/Defluviitaleaceae	0	0	0	6.30875e-05	0.000759847	0	0	0.000443346	0	0	0	0	0	0	0	0	0.000758504	0	0	0.000380902	0	0	0	0.000299811	0	0	0	0	0	0	0	7.63845e-05	0	0	0	0
Bacteria/Firmicutes/Clostridia/Clostridiales/Eubacteriaceae	5.4406e-05	0.000128885	0.00036207	0.000147204	0.000164291	0.000279553	8.48045e-05	0.000221673	0	9.29213e-05	0	5.54631e-05	0	0	0.000144033	9.04568e-05	8.75197e-05	8.54496e-05	0.000174117	0.000102551	0	7.5633e-05	0	5.62145e-05	0	7.29874e-05	0	0	0	0	4.62449e-05	0	0	0	0	0
Bacteria/Firmicutes/Clostridia/Clostridiales/Family_XI	0	0	0	0	0	0	0	0	0	0	0	0	0	0	0	0	0	0	0	0	0	0	0	0	0	0	0	0	0	0	0	0	0	0	0	0
Bacteria/Firmicutes/Clostridia/Clostridiales/Family_XIII	0.000634736	0.00219105	0.000762253	0.00227115	0.00143755	0.00193824	0.00173849	0.00225083	0.0027508	0.000799123	0.00136223	0.00205214	0.00165196	0.00210425	0.00158436	0.00135685	0.00269852	0.00114503	0.00389588	0.00219751	0.00274426	0.00264715	0.00103098	0.00183634	0.000182997	0.000200715	0.000219511	6.87317e-05	0	0	0.000300592	0.000127307	0	0	0	0
Bacteria/Firmicutes/Clostridia/Clostridiales/Lachnospiraceae	0.085236	0.454256	0.143513	0.432044	0.163326	0.30244	0.206018	0.332935	0.181663	0.195339	0.11211	0.124847	0.41884	0.55249	0.429342	0.487404	0.351771	0.312575	0.456645	0.384828	0.195431	0.201411	0.167837	0.218487	0.0234498	0.0183198	0.0161498	0.00948497	0.00641548	0.0116764	0.0178274	0.0137492	0.00160276	0.000143649	0	0.03142
Bacteria/Firmicutes/Clostridia/Clostridiales/NA	0	0	0	0	0	3.72738e-05	0	0	0	0	0	0	0	0	0	0	7.29331e-05	0	0	0	0	0	0	0	0	0	0	0	0	0	0	0	0	0	0	0
Bacteria/Firmicutes/Clostridia/Clostridiales/Peptococcaceae	0.00119693	0.00562799	9.52817e-05	0.00597228	0.0046823	0.00083866	0	0.000426294	0	0.00559386	0.0177497	0.0180255	0.00151592	0.00420849	0.000123457	0.00617368	0.00433222	0.000666507	0	0.000571353	6.53395e-05	0.00302532	0.00469275	0.00925666	0	0	0	0	0	0	0	0	0	0	0	0.00218618
Bacteria/Firmicutes/Clostridia/Clostridiales/Peptostreptococcaceae	0	0	0	0	0	0	0	0.000153466	0	0	0	0	0	0	0	0	0	0	0	0	0	0	0	0	0	0.000310196	0	0.000481122	0.000193108	0.000143798	0.000508694	0.00137492	0	0	0	0
Bacteria/Firmicutes/Clostridia/Clostridiales/Ruminococcaceae	0.0351825	0.0907997	0.0489367	0.118731	0.101717	0.181002	0.115744	0.144445	0.15366	0.137338	0.101862	0.118026	0.096319	0.129903	0.0982716	0.125938	0.166112	0.139471	0.178971	0.162557	0.208847	0.210657	0.0869581	0.251616	0.00334623	0.0201628	0.00294772	0.00142045	0.00240312	0.00759253	0.0099889	0.00504137	0.0016376	0.000123127	0	0.0310641
Bacteria/Firmicutes/Erysipelotrichia/Erysipelotrichales/Erysipelotrichaceae	0.0128579	0.00756127	0.00373504	0.00351187	0.168378	0.08053	0.140676	0.0716515	0.000522653	0.000966381	0.00762443	0.00515807	0.00763789	0.00484556	0.00133745	0.00278155	0.0936898	0.0989336	0.0542593	0.0333143	0.000413817	0.000397073	0.00481718	0.000936909	0.0169141	0.0516021	0.0135156	0.0402309	0.492834	0.588738	0.47808	0.522241	5.22639e-05	0.00016417	7.18571e-05	0.000610097
Bacteria/Firmicutes/Negativicutes/Selenomonadales/Veillonellaceae	0	0	0	0	0	0	0	0	0	0	0	0	0	0	0	0	0	0	0	0	0	0	0	0	0	0	0	0	0	0	0	0	0	0	0	0
Bacteria/NA/NA/NA/NA	0	0	0	0	0	0	0	0	0	7.4337e-05	0	0	0	0	0	0	0	0	4.35294e-05	0	2.17798e-05	0	0	0	0	0	0	0	0	0	0	0	0	0	0	0
Bacteria/Patescibacteria/Saccharimonadia/Saccharimonadales/Saccharimonadaceae	0.000725413	0.000945159	0.00112432	0.0013669	0.00501088	0.00531152	0.00531441	0.00218262	0.00134789	0.00276905	0.00168754	0.00621187	0.000427566	0.000849421	0.000884774	0.00151515	0.00399673	0.00478518	0.00361294	0.00139176	0.00139391	0.00149375	0.000675471	0.00492814	0.000575133	0.00164222	0.00153658	0.000297837	0.00418401	0.00845532	0.00945708	0.00236792	6.96852e-05	0	0	0.00172861
Bacteria/Proteobacteria/Alphaproteobacteria/Caulobacterales/Caulobacteraceae	0	0	0	0	0	0	0	0	0	0	0	0	0	0	0	0	0	0	0	0	0	0	0	0	0	0	0	0	0	0	0	0	0	0	0	0
Bacteria/Proteobacteria/Alphaproteobacteria/Rhizobiales/Hyphomicrobiaceae	0	0	0	0	0	0	0	0	0	0	0	0	0	0	0	0	0	0	0	0	0	0	0	0	0	0	0	0	0	0	0	0	0	0	0	0
Bacteria/Proteobacteria/Alphaproteobacteria/Rhizobiales/Rhizobiaceae	0	0	0	0	0	0	0	0	0	0	0	0	0	0	0	0	0	0	0	0	0	0	0	0	0	0	0	0	0	0	0	0	0	0	0	0
Bacteria/Proteobacteria/Alphaproteobacteria/Rhodobacterales/Rhodobacteraceae	0	0	0	0	0	0	0	0	0	0	0	0	0	0	0	0	0	0	0	0	0	0	0	0	0	0	0	0	0	0	0	0	0	0	0	0
Bacteria/Proteobacteria/Alphaproteobacteria/Rhodospirillales/NA	0.013674	0.00953752	0.0262215	0.0103253	0.0278884	0.00594517	0.0340631	0.028664	0.000357605	0.000167258	0.000691282	0.0113145	0.00722976	0.0076834	0.0151852	0.0105608	0.0182333	0.00505862	0.0181517	0.0298862	0.000631616	3.78165e-05	0	0.000599621	0.000679703	0.000547405	0.00385713	0.000160374	0.00128739	0.00301976	0.00275157	0.00196053	0	0	0	0.000864304
Bacteria/Proteobacteria/Alphaproteobacteria/Rickettsiales/Mitochondria	0	0	5.7169e-05	0	0	0	0	0	0	0	0	0	0	0	0	0	0	0	0	0	0	0	0	0	0.000365994	0.00034669	0.0100034	0.000252016	0	0	0	0	0	4.10425e-05	0	0
Bacteria/Proteobacteria/Alphaproteobacteria/Rickettsiales/Rickettsiaceae	0	0	0	0	0	0	0	0	0	0	0	0	0	0	0	0	0	0	0	0	0.000130679	0	0	0	0	0	0	0	0	0	0	0	0	0	0	0
Bacteria/Proteobacteria/Deltaproteobacteria/Myxococcales/Archangiaceae	0	0	0	0	0	0	0	0	0	0	0	0	0	0	0	0	0	0	0	0	0	0	0	0	0	0	0	0	0	0	0	0	0	0	0	0
Bacteria/Proteobacteria/Gammaproteobacteria/Betaproteobacteriales/Burkholderiaceae	0	0	0	0	0.00940568	0.00391375	0.00855112	0.00416063	0.000687701	7.4337e-05	0.000996259	0.00446478	0	0	0	0	0.00835813	0.00584476	0.00309058	0.00240261	0.000522716	0	5.33267e-05	0.000281073	0	0	0	0	0.0423765	0.00373875	0.0151221	0.0194017	0	0	0	0.00071178
Bacteria/Proteobacteria/Gammaproteobacteria/Betaproteobacteriales/Neisseriaceae	0	0	0	0	0	0	0	0	0	0	0	0	0	0	0	0	0	0	0	0	0	0	0	0	0	0	0	0	0	0	0	0	0	0	0	0
Bacteria/Proteobacteria/Gammaproteobacteria/Enterobacteriales/Enterobacteriaceae	0.000145083	0	0	0	0	0	0	0	0.0469012	0.201379	0.197422	0.0808652	0	0	0	0	0	0	0	0	0.0705885	0.148789	0.458698	0.124309	0.000287567	0	0	9.16422e-05	0	5.75192e-05	6.93674e-05	0.000152769	0.947318	0.8449	0.954748	0.796583
Bacteria/Proteobacteria/Gammaproteobacteria/Oceanospirillales/Halomonadaceae	0	0	0	0	0	0	0	0	0	9.29213e-05	0	0	0	0	0	0	0	0	0	0	0	0	0	0	0	0	0	0	0	0	0	0	0.000174213	0.000123127	0	0
Bacteria/Proteobacteria/Gammaproteobacteria/Pasteurellales/Pasteurellaceae	0	0	0	0	0	0	0	0	0	0	0	0	0	0	0	0	0	0	0	0	0	0	0	0	0	0	0	0	0	0	0	0	0	0	0	0
Bacteria/Proteobacteria/Gammaproteobacteria/Pseudomonadales/Pseudomonadaceae	0	0	0	0	0	0	0	0	0	0	0	0	0	0	0	0	0	0	0	0	0	0	0	0	0	0	0	0	0	0	0	0	0	0	0	0
Bacteria/Proteobacteria/Gammaproteobacteria/Xanthomonadales/Rhodanobacteraceae	0	0	0	0	0	0	0	0	0	0	6.09954e-05	0	0	0	0	0	0	0	0	0	0	0	0	0	0	0	0	0	0	0	0	0	5.22639e-05	0	0	0
Bacteria/Proteobacteria/Gammaproteobacteria/Xanthomonadales/Xanthomonadaceae	0	0	0	0	0	0	0	0	0	0	0	0	0	0	0	0	0	0	0	0	0	0	0	0	0	0	0	0	0	0	0	0	0	0	0	0
Bacteria/Spirochaetes/Spirochaetia/Spirochaetales/Spirochaetaceae	0	0	0	0	0	0	0	0	0	0	0	0	0	0	0	0	0	0	0	0	0	0	0	0	0	0	0	0	0	0	0	0	0	0	0	0
Bacteria/Tenericutes/Mollicutes/Anaeroplasmatales/Anaeroplasmataceae	0	0	0	0	0	0	0	0	0	0	0	0	0	0	0	0	0	0	0	0	0	0	0	0	0	0	0	0	0	0	0	0	0	0	0	0
Bacteria/Tenericutes/Mollicutes/Izimaplasmatales/NA	0	0	0	0	0	0	0	0	0	0	0	0	0	0	0	0	0	0	0	0	0	0	0	0	0	0	0	0	0	0	0	0	0	0	0	0
Bacteria/Tenericutes/Mollicutes/Mollicutes_RF39/NA	5.4406e-05	0.00272807	0.000705084	0.00229218	0.00418943	0.000950482	0.00299642	0.00308637	0.000522653	0.00026018	0.000833604	0.00843039	0	0.00289575	0.00037037	0.00232926	0.00366124	0.000905766	0.000957646	0.00152361	0.000653395	7.5633e-05	8.88778e-05	0.000730789	0	0.0022991	0	0.00135172	0.000858259	0.000661471	0.000601184	0.000636537	0	0	0	0.00101683
Bacteria/Verrucomicrobia/Verrucomicrobiae/Verrucomicrobiales/Akkermansiaceae	0	4.29618e-05	0	0	0.000636629	0.00102503	0.000579497	0.000187569	0.000412621	0.000241595	0.000752277	0.00305047	0	0	0	0	0.000466772	0.000769047	0.000108823	0.000175801	0.000435597	0	0.000106653	0.000112429	0	0	0	0	0.000321847	0.000603952	0.000277469	0.000127307	0	0	0	0.000254207
Eukaryota/Euglenozoa/Euglenida/Aphagea/Aphagea_fa	0	0	0	0	0	0	0	0	0	0	0	0	0	0	0	0	0	0	0	0	0	0	0	0	0	0	0	0	0	0	0	0	0	8.2085e-05	0	0
Eukaryota/Euglenozoa/NA/NA/NA	0	0	0	0	0	0	0	0	0	0	0	0	0	0	0	0	0	0	0	0	0	0	0	0	0	0	0	0	0	0	0	0	0	0.000287297	0	0
Eukaryota/NA/NA/NA/NA	0	0	0	0	4.10728e-05	0	0	0	0.000577669	0.000241595	0	5.54631e-05	0	0	0	0	0	0	0	0	0.000130679	0.000189082	0	5.62145e-05	0	0	0.000219511	0	0	0.000977826	0.000485572	0.00348822	0.000243898	0.0223271	0.00215571	0.000508414
NA/NA/NA/NA/NA	0	0	0	0	8.21456e-05	3.72738e-05	0	0	0	0.000650449	0	0	0	0	0	0	0	0	0	0	0	0.000226899	0.000124429	0.000149905	0	0	0	0	0	0.000115038	0.000393082	0.000381922	0.000452954	0.00681305	0.00105989	0.00152524
