# Supplementary material for: Psychological stress impairs IL22-driven protective gut mucosal immunity against colonising pathobionts
Source: Nat Commun. 2021 Nov 18;12:6664. doi: 10.1038/s41467-021-26992-4 (PMC8602651; doi:10.1038/s41467-021-26992-4)
Supplement: Supplementary file 4 — Source Data [file 41467_2021_26992_MOESM4_ESM.zip › Source Data/Figure 5 Raw Data.xlsx]

## Sheet: Figure 5A
Figure 5A LPS Lcn2 ELISA (ng/gram tissue)
mouse	Control		Stress		LPS
1	41.0266		45.3695		172.883
2	35.4547		57.7765		251.192
3	66.8354		72.6271		214.447
4	46.4805		66.4676		235.858
5	70.0403		111.346		6.50732
6	82.5053		67.4579		221.465
7	70.198		70.0535		299.47
8	100.153		63.4714		337.82
9	67.9345		492.895
10	25.3735		277.473
11	66.1392		297.85
12	67.9012		590.405
13	158.375		556.989
14	223.17		849.895
15	16.9757		609.13
16	30.9572		493.759

## Sheet: Figure 5B
Figure 5B LPS CFU (AIEC per gram tissue)
mouse	Control		Stress		LPS
1	2980		2170000		30100
2	16100		251000000		14500
3	228000		2580000		2240
4	131		2060000		4920
5	95.7		154000000		176000
6	263		393000		9950000
7	211000		2610000		145000
8	13000		3230000		286000
9	28.6		13500000		310000
10	21700		308000000		31000
11	0		3940000
12	158		394000000
13	411		5120000
14	3970		1640000
15	17300		1740000
16	2930		12300000
17			27100000
18			25400000

## Sheet: Figure 5C
		freq. of CD45
	mouse	c - Total	s- Total	c - Tcell	s- Tcell	c- ILC	s- ILC
	1	40.6	3.72	33.8	3.22	6.62	0.496
	2	23.8	1.72	19.6	1.2	3.94	0.491
	3	19.5	0.956	15.2	0.717	4.3	0.239
	4	21.3	1.77	17.1	1.75	4.07	0.0178
	5	24.7	4.11	17.3	3.95	7.14	0.134
	6	34.6	18.4	30.9	15.2	3.54	3.05
	7	27.6	23.8	24.1	21.3	3.27	2.5
	8	37.3	28.1	33.4	25.2	3.7	2.84
	9	30	13.7	25.1	11.8	4.85	1.95
	10	23.9	11.8	17.9	10.4	5.9	1.39
			c- control	s- stress

## Sheet: Figure 5D
Figure 5D Corticosterone Assay (ng/mL serum)
Mouse	Control		Stress 8h		Stress + RU486
1	85.2003		450.719		520.049
2	211.574		530.788		564.354
3	256.917		311.977		494.142
4	144.957		284.562		625.081
5			455.349		637.989
6			612.434		299.481

## Sheet: Figure 5F
Figure 5F Frequency of CD90 of CD45
Mouse	Control		Stress 8h		Stress + RU486
1	24.3		16		43.6
2	29.8		31.1		46.6
3	47.7		36.9		42.1
4	38.3		23.1		34.5
5	67.1		26.8		45.3
6	39.4		40.5		40.9
7	47.6		35.2		31.9
8	16.2		63		34.1
9			2.37		33.5
10			34.1		46.1
11			41.8		49.5
12			32.6

## Sheet: Figure 5G
Figure 5G Annexin V
mouse	Control		Stress 8h		Stress + RU486
1	8.61		10.9		6.89
2	8.87		33.4		2.72
3	0.0361		25.1		3.95
4	3.52		17.2		0.973
5	53.5		14.2		1.9
6	20.3		2.2		6.68
7	3.18		67.2		3.56
8	6.25		10.7		12.5
9			86.1		1.77
10			85.6		0.579
11			51.7		0.141
12			39.8

## Sheet: Figure 5H
Figure 5H frequency of CD45 CD90 of total cells
mouse	Control		Stress		Stress + RU486
1	0.593		0.708*		0.671
2	1.32		0.1		0.609
3	0.364		0.116		1.22
4	1.93		0.0852		0.691
5	1.4		0.144		0.729
6	1.69		0.0582		0.429
7	0.241		0.0496		1.18
8	0.0924		0.113		0.286
9	1.4		0.134		1.86
10	0.456				0.08
11	0.104				0.16
12	0.078
13	0.862
14	0.461
15	0.516
16	0.248
17	0.114
18	0.221
		*grubbs identified outlier

## Sheet: Figure 5I
Figure 5H total number of CD45 CD90 cells
mouse	Control		Stress		Stress + RU486
1	387000		3628500*		10000
2	109000		17700		15000
3	42800		31400		152000
4	387000		20000		8370000
5	3660000		6200		1230000
6	576000		27000		711000
7	5690000		21750		2400000
8	884000		5325		3507500
9	45500		18750		1.16606e+06
10	249000				1174250
11	2975000				1.76991e+06
12	4436250
13	497062
14	225225
15	2816750
16	7342500
17	1456000
18	6393125		*grubbs identified outlier
