# Supplementary material for: Psychological stress impairs IL22-driven protective gut mucosal immunity against colonising pathobionts
Source: Nat Commun. 2021 Nov 18;12:6664. doi: 10.1038/s41467-021-26992-4 (PMC8602651; doi:10.1038/s41467-021-26992-4)
Supplement: Supplementary file 4 — Source Data [file 41467_2021_26992_MOESM4_ESM.zip › Source Data/Figure 2 Raw Data.xlsx]

## Sheet: Figure 2B
Fig. 2B Fecal burdens post stress
	Control
0h	3144.65	2724.8	1941.75	1	9708.74	12875.5	1	46703.3
6h	28901.7	7117.44	31250	1	12766	1	6172.84	21021
24h	21444.7	8241.76	12552.3	1	54455.4	1	1	1
	Stress
0h	33755.3	78740.2	24531	11494.2	130802	21798.4	5899.7
6h	1310000000	82191781	10200000000	3831418	18248175	787000000	2610000000
24h	44600.9	10000	8633.09	9569.38	34482.8	877863	43038

## Sheet: Figure 2C
Fig. 2C repeated stress exposure
day	Control
7	26785.7	80808.1	1	2277.9
8	56774.2	16964.3	1	17741.9
9	1	1	6872.85	2895.19
14	1	1010.1	362.976	1
15	1	534.759	1	2678.57
16	875.274	217.391	1	1
21	1	1	1	1
22	1	1	1	1
23	1	1	1	1
28	1	1	1	1
29	1	1	1	1
30	1	1	1	1
	Stress
7	123188	154639	1393728	11363.6	2232143	17543.9	8146.64	59561.1
8	1580000000	1520000000	769000000		30150754	429000000	5540000000	311000000
9	306905	185185	242718	571429	217865	458333	481172	105634
14	291979	128761	959233	1	1	1	17006.8	4739.34
15	2180000000	745000000	992000000	1150000000	1	1	10000000	755000000
16	2654867	76923.1	3490760	29703	5376.34	1	134615	123839
21	11538462	470430	386064	181818	1	1	105882	1
22	11627907	559000000	1220504	14218009	46153846	36585366	813008	1764706
23	56250	4700.85	1	108257	1	1	1	31308.4
28	20151.5	21596.2	1307.19	437158	802139	1	1	1
29	1243781095	1078431373	5.78035e+07	633333333	84745.8	1	317125	1
30	311111	204082	1375246	1	1	121951	1	1

## Sheet: Figure 2D
Figure 2D Intestinal Tissue Segment CFU
	Control
Segment 1	1	1	1	1	30105.4	1	81823.5	1
Segment 2	1	1	1	1	28466.9	1	5025.13	1
Segment 3	1	1	1	1	1	4859.09	74580.5	290529
Segment 4	1	50530.6	9074.41	6443.3	1472651	5851.38	10736945	4878.05
Cecum	1	22123.9	39478.9	1	609756	48638.1	31003382	39171.8
Colon	1	63106.8	1	5970.15	364520	39564.8	1810000000	46082.9
	Stress
Segment 1	5246.59	41782.7	19193.9	47846.9	784314	165899	145894	1
Segment 2	7645.26	3401361	90909.1	27567.2	145243	14760.1	299940	32786.9
Segment 3	2906977	113000000	312000000	1090000000	1191489	191693	81001473	7142.86
Segment 4	10648596	160000000	7850000000	1880000000	1910000000	81206497	3640000000	25188.9
Cecum	3902439	166000000	1970000000	16400000000	1880000000	5320000000	1430000000	188442
Colon	6606111	66115702	875000000	1320000000	2410000000	2740000000	1550000000	35746.2

## Sheet: Figure 2E
	A1 Naive Mouse 1 Seg 4	A2 Naive Mouse 2 Seg 4	A3 Naive Mouse 3 Seg 4	B1 Starved Mouse 1 Seg 4	B2 Starved Mouse 2 Seg 4	B3 Starved Mouse 3 Seg 4	B4 Starved Mouse 4 Seg 4	C1 Stressed Mouse 1 Seg 4	C2 Stressed Mouse 2 Seg 4	C3 Stressed Mouse 3 Seg 4	C4 Stressed Mouse 4 Seg 4
Bacteria/Actinobacteria/Actinobacteria/Bifidobacteriales/Bifidobacteriaceae	0.000978367	0.000500718	0.000245821	0.00986639	0.00739748	0.00671348	0.012755	0	0	0	0
Bacteria/Actinobacteria/Actinobacteria/Micrococcales/Microbacteriaceae	0.00043483	0	0	0	0	0	0	0	0	0	0
Bacteria/Actinobacteria/Actinobacteria/Micrococcales/Micrococcaceae	0	0	0	0	0	0	0	0	0	0	0
Bacteria/Actinobacteria/Coriobacteriia/Coriobacteriales/Atopobiaceae	0	0.000457178	0.000442478	0.00637205	0.00460158	0.00461936	0.0147432	0	0	0	0
Bacteria/Actinobacteria/Coriobacteriia/Coriobacteriales/Coriobacteriales_Incertae_Sedis	0	0	0	0.000184995	0	0	0.000183526	0	0	0	0
Bacteria/Actinobacteria/Coriobacteriia/Coriobacteriales/Eggerthellaceae	0	0.00111029	0.000442478	0.00361768	0.00401911	0.00517369	0.00504695	0	0	0.000107627	0
Bacteria/Actinobacteria/Coriobacteriia/Coriobacteriales/NA	0	8.70815e-05	0	0.000184995	0	0	9.17628e-05	0	0	0	0
Bacteria/Bacteroidetes/Bacteroidia/Bacteroidales/Bacteroidaceae	0	0.000152393	0.000737463	0.000102775	0.00943616	0.00258684	0.012235	0	0	0.0911961	0
Bacteria/Bacteroidetes/Bacteroidia/Bacteroidales/Muribaculaceae	0.166649	0.610724	0.232596	0.291634	0.333062	0.316149	0.266112	0	0	0.0224941	0.00149798
Bacteria/Bacteroidetes/Bacteroidia/Bacteroidales/Prevotellaceae	0	0	9.83284e-05	0	0.00029124	0	6.11752e-05	0	0	0.000269068	0
Bacteria/Bacteroidetes/Bacteroidia/Bacteroidales/Rikenellaceae	0	0.00141507	0.00142576	0.00065776	0.00541705	0.00455777	0.0059034	0	0	0.00706752	0
Bacteria/Bacteroidetes/Bacteroidia/Bacteroidales/Tannerellaceae	0.000217415	6.53111e-05	0.000196657	0	0	0	0.00012235	0	0	0.000556074	0
Bacteria/Bacteroidetes/Bacteroidia/Chitinophagales/Chitinophagaceae	0	0	0	0	0	0	9.17628e-05	0	0	0	0
Bacteria/Cyanobacteria/Melainabacteria/Gastranaerophilales/NA	0	0.000413637	0.00103245	0	0	0	0	0	0	0	0
Bacteria/Cyanobacteria/Oxyphotobacteria/Chloroplast/NA	0.0552234	0.000413637	0.014061	0	0	0.000246366	0.000611752	0	0	0	0
Bacteria/Epsilonbacteraeota/Campylobacteria/Campylobacterales/Campylobacteraceae	0	0	0	0	0	0	0	0	0.000123839	0	0
Bacteria/Firmicutes/Bacilli/Bacillales/Family_XI	0	0	0	0	0	0	0	0	0	0	0
Bacteria/Firmicutes/Bacilli/Bacillales/Staphylococcaceae	0.00706599	0	0.000688299	0	0	0	0.000397639	0.000638315	0	0.00136328	0
Bacteria/Firmicutes/Bacilli/Lactobacillales/Aerococcaceae	0	0	0.000294985	0	0	0	0	0	0	0	0
Bacteria/Firmicutes/Bacilli/Lactobacillales/Enterococcaceae	0.00260898	0	0.000442478	0	0	0.000307958	0.000948215	0.00351073	0.0144272	0.00918419	0.00449393
Bacteria/Firmicutes/Bacilli/Lactobacillales/Lactobacillaceae	0.352538	0.237145	0.668535	0.0472765	0.0409483	0.0423134	0.0441073	0.00135642	0.000185759	0.0163593	0.00238866
Bacteria/Firmicutes/Bacilli/Lactobacillales/Streptococcaceae	0	0	0	0.000472765	0	0.00080069	0.000152938	0.00111705	0.000216718	0.000304944	0
Bacteria/Firmicutes/Clostridia/Clostridiales/Christensenellaceae	0	0	0	0.00020555	0.00110671	0.000184775	0.00012235	0	0	0.000609887	0
Bacteria/Firmicutes/Clostridia/Clostridiales/Clostridiaceae_1	0.148712	0.0148256	0.0020649	0.17852	0.0742078	0.0741562	0.106261	0	0	0.00111215	0.000283401
Bacteria/Firmicutes/Clostridia/Clostridiales/Clostridiales_vadinBB60_group	0	0.000108852	0.000245821	0.000308325	0.00366962	0.000985464	0.00305876	0	0	0	0
Bacteria/Firmicutes/Clostridia/Clostridiales/Defluviitaleaceae	0	0	0	0	0	0	0.000183526	0	0	0	0
Bacteria/Firmicutes/Clostridia/Clostridiales/Family_XIII	0	0.000174163	0	0.000102775	0	0.000923873	0	0	0	0.000197316	0
Bacteria/Firmicutes/Clostridia/Clostridiales/Lachnospiraceae	0.0403305	0.0201594	0.0145526	0.0171223	0.0444432	0.0341833	0.0305876	0	0	0.0375619	0.000242915
Bacteria/Firmicutes/Clostridia/Clostridiales/Peptococcaceae	0.000217415	0	0	0.00012333	0.000407735	0.000307958	0.000825865	0	0	0.000304944	0
Bacteria/Firmicutes/Clostridia/Clostridiales/Peptostreptococcaceae	0	0	0	0.195067	0.263805	0.111234	0.209066	0	0	0.00267274	0
Bacteria/Firmicutes/Clostridia/Clostridiales/Ruminococcaceae	0.00347864	0.00505072	0.00403147	0.00579651	0.0370457	0.0336906	0.0108892	0	0	0.00783885	0
Bacteria/Firmicutes/Erysipelotrichia/Erysipelotrichales/Erysipelotrichaceae	0.013371	0.0796795	0.0136185	0.22261	0.132048	0.329946	0.217233	0	0	0.0157136	0.00101215
Bacteria/Firmicutes/Negativicutes/Selenomonadales/Veillonellaceae	0	0	0	0.000102775	0	0	0	0	0	0	0
Bacteria/Patescibacteria/Saccharimonadia/Saccharimonadales/Saccharimonadaceae	0	0.00171986	0.00349066	0.00213772	0.00809646	0.00412663	0.00162114	0	0	0.000161441	0
Bacteria/Proteobacteria/Alphaproteobacteria/Rhizobiales/Rhizobiaceae	0	0	0	0	0	0	0	0	0	0	0
Bacteria/Proteobacteria/Alphaproteobacteria/Rhodospirillales/NA	0	8.70815e-05	0.000294985	0.000349435	0.00565005	0.00240207	0.0012235	0	0	0.00109421	0
Bacteria/Proteobacteria/Alphaproteobacteria/Rickettsiales/Mitochondria	0.0350038	0.00056603	0.019174	0	0	0	0.000519989	0	0	0	0
Bacteria/Proteobacteria/Gammaproteobacteria/Betaproteobacteriales/Burkholderiaceae	0.0650071	0.0232508	0.0204523	0.0154779	0.0200955	0.0106553	0.0194843	0	0.000247678	0.00102246	0
Bacteria/Proteobacteria/Gammaproteobacteria/Betaproteobacteriales/Neisseriaceae	0	0	0.000245821	0	0	0	0	0	0	0	0
Bacteria/Proteobacteria/Gammaproteobacteria/Enterobacteriales/Enterobacteriaceae	0.0893575	0.000500718	0.000589971	0.000102775	0.000931966	0.000492732	0.0331264	0.990585	0.983313	0.782737	0.988381
Bacteria/Proteobacteria/Gammaproteobacteria/Pasteurellales/Pasteurellaceae	0.000760952	0	0	0	0	0	0	0	0	0	0
Bacteria/Proteobacteria/Gammaproteobacteria/Pseudomonadales/Pseudomonadaceae	0	0.000870815	0	0	0.000640727	0	0.000672927	0	0	0	0
Bacteria/Proteobacteria/Gammaproteobacteria/Xanthomonadales/Xanthomonadaceae	0	0	0	0	0	0	0	0	0	0	0
Bacteria/Tenericutes/Mollicutes/Mollicutes_RF39/NA	0	0.000130622	0	0.000554985	0.00244641	0.00080069	0.000519989	0	0	0	0
Bacteria/Verrucomicrobia/Verrucomicrobiae/Verrucomicrobiales/Akkermansiaceae	0.0119578	0.000391867	0	0.000308325	0.000232992	0.00209411	0.00103998	0	0	0	0
Eukaryota/NA/NA/NA/NA	0.00456571	0	0	0.000637205	0	0.00960828	0	0.00247347	0.00136223	0	0.00145749
NA/NA/NA/NA/NA	0.0015219	0	0	0.000102775	0	0.000739098	0	0.000319157	0.000123839	7.17515e-05	0.000242915

## Sheet: Figure 2G
Fig 2G DSS Weight Curve
Day		Control					Control + DSS					Stress + Water					Stress + DSS					Stress + DSS (Uninfected)
4		0	0	0	0		0	0	0	0		0	0	0	0		0	0	0	0		0	0	0	0
5		4.85437	-0.42735	0	-0.793651		4.2735	0.843882	1.73913	2.90456		0	4.2735	0	1.23457		-0.387597	2.58621	2.34375	0		1.83486	0.438596	0	0.900901
6		0.485437	-5.12821	-5.34979	-1.19048		-0.854701	-3.37553	-2.6087	-4.14938		-12.1739	-8.11966	-9.09091	-10.6996		-9.30233	-8.62069	-8.59375	-11.0687		-5.04587	-13.1579	-11.7391	-10.3604
7		5.82524	-5.12821	5.34979	-5.55556		0	-2.53165	3.91304	-1.65975		-3.47826	-1.28205	-5.90909	-5.76132		-3.48837	-3.87931	-2.73438	-6.48855		-4.12844	-2.63158	-1.30435	-7.65766
8		7.76699	-2.5641	5.34979	-4.36508		1.7094	-1.26582	-3.04348	0		0.434783	3.84615	0	-2.46914		-0.775194	-2.15517	0.78125	-4.96183		-0.458716	-0.877193	1.30435	-4.05405
9		11.165	-1.28205	0.823045	3.1746		-1.28205	0	-6.08696	1.24481		3.04348	5.98291	0	-0.823045		-5.42636	-7.32759	-9.76562	-8.77863		-3.21101	-4.38596	-6.52174	-7.65766
10		9.70874	-0.854701	-0.823045	1.98413		-5.55556	-2.95359	-8.69565	-0.414938		-0.434783	4.2735	0.454545	-2.46914		-13.1783	-13.3621	-16.0156	-16.4122		-5.9633	-12.2807	-14.7826	-12.6126
11		12.6214	4.70085	-1.64609	1.98413		-5.55556	-2.95359	-10.4348	-0.829875		-0.434783	5.55556	0.909091	-5.34979		-16.2791	-16.3793	-17.1875	-22.9008		-8.25688	-14.9123	-16.9565	-13.5135
12		8.73786	-1.28205	0.823045	2.38095		-5.98291	-4.21941	-11.7391	-1.24481		0.869565	4.70085	1.81818	-2.05761		-17.4419	-15.5172	-23.4375	-26.7176		-5.50459	-14.9123	-14.3478	-11.2613
13		10.1942	0.42735	-1.23457	1.19048		-3.4188	-3.79747	-8.26087	-2.48963		1.30435	6.41026	2.27273	-1.64609		-14.7287	-12.5	-12.1094	-27.8626		-2.75229	-12.2807	-9.56522	-7.65766
14		10.6796	0	2.05761	4.36508		-2.13675	-2.95359	-6.95652	0.414938		1.30435	6.83761	2.72727	-1.23457		-12.7907	-7.75862	-6.25	-25.1908		0	-6.57895	-8.69565	-1.8018
15		11.6505	0.854701	4.11523	7.14286		-2.99145	-2.95359	-7.3913	0		-0.434783	8.54701	2.27273	-0.411523		-12.4031	-6.03448	-3.90625	-19.8473		-0.458716	0	-5.65217	-4.05405
16		15.534	2.13675	4.52675	6.34921		0.42735	0	-4.78261	1.65975		3.47826	8.97436	4.54545	1.64609		-10.0775	-3.87931	-2.73438	-12.2137		2.29358	-2.63158	0.869565	0
17		15.0485	1.7094	3.7037	6.74603		0.854701	-0.421941	-4.78261	4.97925		3.91304	9.40171	5.45455	2.46914		-12.4031	-1.72414	-1.5625	-10.3053		2.29358	-1.75439	1.30435	-0.45045
18		12.1359	-1.7094	6.17284	6.34921		-1.7094	-4.21941	-6.08696	0.414938		1.73913	8.54701	2.72727	0.411523		-12.4031	-3.87931	-3.125	-11.8321		0.458716	-4.38596	-2.17391	-1.35135
19		13.1068	0.42735	4.52675	5.95238		-1.28205	-1.68776	-3.91304	0.414938		2.6087	9.82906	2.72727	3.7037		-8.52713	2.15517	0	-13.7405		2.29358	0	0.434783	0.45045
20		13.1068	-0.42735	2.88066	6.34921		1.7094	-2.95359	-2.6087	0		4.78261	11.9658	5.45455	2.88066		-8.13953	-0.862069	-2.34375	-13.7405		3.21101	-0.877193	0.869565	3.15315
21		13.1068	-0.42735	5.76132	6.34921		1.7094	-1.68776	-2.17391	2.48963		4.34783	12.3932	6.36364	3.7037		-5.42636	-0.431034	-2.34375	-10.687		2.75229	-0.438597	0.869565	2.25225
