# Supplementary material for: Psychological stress impairs IL22-driven protective gut mucosal immunity against colonising pathobionts
Source: Nat Commun. 2021 Nov 18;12:6664. doi: 10.1038/s41467-021-26992-4 (PMC8602651; doi:10.1038/s41467-021-26992-4)
Supplement: Supplementary file 4 — Source Data [file 41467_2021_26992_MOESM4_ESM.zip › Source Data/Figure 6 Raw Data.xlsx]

## Sheet: Figure 6A
Figure 6B IL-22 explant
	Control
-	0.373062	9.13942	5.83412	3.20542	5.74686	3.44095	0	0	83.77746631*	0
rIL-23	101.972	33.6039	9.80309	47.7328	36.4318	4.97647	13.0669	4.66033	36.6327	101.595
	Stress
-	2.55039	1.67833	0	0	5.07267	12.0727	0	0	0	0
rIL-23	12.8071	3.35671	2.69752	1.02602	5.26516	3.15381	0	0	24.81	0
	Stress + Ru486
-	27.8682	14.49	1.58135	4.80831	13.981	10.7691	5.74919	1.53216	0	0	0	0	3.88397	7.30252	0	0.936899
rIL-23	14.1732	54.649	3.39308	4.2218	62.1841	30.6316	25.641	19.022	1.4019	149.447	104.227	0.00726571	33.1563	226.754	17.9112	0
									*grubbs outlier

## Sheet: Figure 6B
Figure 6C AIEC per gram tissue
Control		Control aIL22		Control aCD90		Stress
113314		5717.55		4703.67		384061
2948207		275000000		4242.68		104000000
3377.63		1		8795.08		189000000
90909.1		27285.1		4623.21		1730000000
8605.85		16068.6				1705566
5611.67		1				157000000
6075.33		1				1313485
1		1				94562648
67427.4						101000000
45372.1						145000000
4424.78						128000000
796284						140000000

## Sheet: Figure 6C
Figure 6D AIEC per gram tissue
mouse	Control		Stress		Stress + RU486		Stress + RU486 + aCD90		Stress + RU486 + aIL-22
1	5720.82		1490000000		3585943		84033613		1222921
2	48200.5		2380000000		18621974		155000000		19692792
3	300722		280000000		108873		469000000		150000000
4	13420.2		3650000000		2.15e+008*		2688574		12354651
5	313000		248000000		658328		417000000		151515
6	400		2200000000		33239156		94095.5		155000000
7	6540		491000000		7130		16702458		123000000
8	5430		620000000		19100		20734597		625782
9	14500		56000000		631000		498000		567721
10	72500		605000000		11100		68900000		111000000
11	40.2		4350000		6730		440000000		26881720
12	30700		1210000		998		6400000		12063906
13	16900		9660000		26				8469055
14	250000000		1190000000		295				67071.2
15	37600		2140000000		62100				211939
16	1		658000000		11000
17	401103		300000000		24400000
18	135257		50500000		1.41e+009*
19	183655		2800000000		2670000
20	150.195		318000000		163000
21	137.958		4320000000		40600000
22	396494		114000000		7910000
23	84122		1190000000		253715
24	3820000		165000000		12748.6
25	16200		713000000		32765.4
26			4442799		2936570
27			415000000		20998.6
28			568000000		1622465
29					4602713
30					1415880
31					133705
32					2836.07
33					150602
34					73000000
35					2620000
36					57500
37					47400000
				*grubbs outlier

## Sheet: Figure 6E
Figure 6E AIEC per gram tissue
	mouse	Control		Stress		LPS		LPS + aCD90
	1	8264.46		210000000		14594.3		730994
	2	10162.6		1850000000		1280082		66298343
	3	1255.04		18751674		108000000		202000000
	4	4275.33		640000000		12113.9		210000000
	5	93.8526		196000000		375436		11235955
	6	226501		400000000		459937		5670000000
	7	558503		64977258		9192201		1240000000
	8	109.505		47143649		27412281		18847.6
	9					24390.2		883000000
	10					198216		4240000000
	11					12407		4940000000
	12					4445.43		25400
